# Supplementary material for: Preexisting cell state rather than stochastic noise confers high or low infection susceptibility of human lung epithelial cells to adenovirus
Source: mSphere. 2024 Sep 24;9(10):e00454-24. doi: 10.1128/msphere.00454-24 (PMC11542551; doi:10.1128/msphere.00454-24)
Supplement: Table S1 — Source data for figures. [file msphere.00454-24-s0004.xlsx]

## Sheet: Figure 1B
Figure 1B			virus input (pfu/cell)	uninfected	455	227.5	113.75	56.875	28.4375	14.2188	7.10938	3.55469	1.77734
		nuclear count		29922	23382	23731	24218	25031	26200	27152	27068	28008	29144
				27391	22325	21686	22283	24450	25402	26674	27282	28368	28152
				28274	22964	22569	24312	24734	26556	26862	27411	28295	28472
		infection index		0.000969187	0.99923	0.999115	0.995417	0.97615	0.905573	0.737957	0.499113	0.272458	0.1402
				0.000803184	0.998925	0.998524	0.995647	0.977464	0.906307	0.727937	0.47973	0.265933	0.135905
				0.00123789	0.999216	0.998759	0.995352	0.975823	0.900023	0.731182	0.489512	0.262449	0.142526
		median GFP intensity		356	1493	947.5	1444	741	894	805.5	591	323	328
				345	1410	1518	1352	1204	1320	860	936	394	630
				335	1530.5	1626	1103.5	1331	669	627.5	1458	315	330
				344	1627	1594	2298	2373.5	785.5	560	597	311	599
				321	2506.5	1242	1287	1377	1079	691	1291	340	340
				340	1664	942	1361	1545	1024.5	840	624	328	327
				338	1876	1085	1416	1418	812	1096	443	335.5	342
				348.5	2547	1193.5	1395	1176.5	1276	402	496	351	344
				346	1151	913.5	1149	1391	2077	1068	477	351	343
				341	2181	1519	1287.5	760	1297.5	1224.5	736	417	346
				340	1556	1389.5	1563	1325.5	955	1162	1425.5	337	351
				342	1255	1217	1768	1016	677	700	1790	443	482
				352	2057	903.5	1949	2081.5	1690	374	351	796.5	474.5
				353	1158	1071	1337	990.5	861	514	346	339	373
				346.5	1165	1129	927	857	1075	383	512	411	340
				350	2007	852	1310	379	1026.5	971	365	331	524
				349	1096	1080	1794.5	889	1117	1259.5	569	551	345
				347	6195	1459	1403	833.5	933.5	544	519	347	325
				346	1094	824	1414.5	2505	1115	1285	1119	311	364
				332	2512	1071.5	1248	1845	1641.5	465.5	351	508	341
				347	1691.5	2969	1751	1211	1184	412	911.5	331	367
				317	1221	1640	1369.5	1350	1722	362	579	345	330
				344	1528	1340	1306	520	2580	547.5	1089.5	342.5	346
				324	1160	445	1416	401	1066.5	658.5	909.5	340	367
				344	10067	1199.5	1025	950	1117	486	438	349	314
				356	2630.5	1455	2041.5	786	1064	662	475	506	343
				346	2573	1243	1885	1512	947.5	470.5	587	634	350.5
				318	2047	1828	1363	379	963	439	623	544	456
				347	744.5	1500	687	1282	1166	362	525	334	347.5
				334	1797	2795	1258.5	741.5	740	444	353	355	342
				334	1417	738	2823.5	1437.5	895	543	544	378	334
				384	2519	1185	2444	1244	1077	359	453	423	332
				338	1712.5	1131	1702	1094	1205	370	360	335	347
				345	1778.5	1218	1209	1249	788	367	476	341	334
				342	2109	1651.5	1328	1196.5	936	485	517	614	338
				343.5	1611	1495	1142	1014	357	975	338	355	327
				351	1000.5	1159	1376	1084.5	1121.5	616	373	359	532
				348	1505	1391	1160	1536	908	878	421	436	342
				340.5	1403	1281	1488	1126	363	501	477	409	336
				342	2814	1310	1762	1325	1424.5	676	349	368	319
				346	1976.5	1027	1373	1339.5	908	377	429	333.5	315
				383	1575	1822	1023	1097.5	2239	422	359	444	342
				323	1116	1161	1228	1186	364	417	386	551	334
				344	1119	2148.5	1105	943	2375	364	573	421	363.5
				336	1386	1107	1124	1505	663	653.5	1119.5	339	347
				342	1319	955	1392	1230.5	1051.5	573	864	590	318
				385	1483	1500.5	1526	1167	308	366	723	350	866.5
				350	1887.5	1663	1261.5	1417	368.5	408	356	496	561
				340	2177	1375	1789	1016	390	1020	381.5	418	334
				380	1509	1340	1101	1076.5	1301.5	571.5	368	339	349.5
				344	1680.5	2041	1166	506	342	962	529	307.5	371
				350	1733.5	1573	954	638	2469	368	404.5	381	346
				345	1456.5	1269	1073	418	848	727	2420.5	345	317
				351	1173	1287	994	1080.5	1084	1370	355	325	593
				345	1791	1480	1071	1600	2133	404	492.5	1085	335
				339	1565	1014	3114	938	1344	396	354	335	320
				345	1423	1258	1660.5	1289	1444.5	3212	912	1122	334
				342	1451	1359.5	2347	1979	741	671	465	340	339
				347.5	2178	1326	2613	1945	1355.5	365.5	407	2250	343.5
				346	1120	1669.5	2325	2268	1631	368	716	501	341
				351	1278	1495	997	1133	1011	1019	349	350	454
				351	1546.5	2069	1426	1904	1666	356	586	339	343
				342	1363.5	1380	1243.5	2119	1042	520	853	527	341
				342	1793	1641.5	1379	781	1592	839	512.5	537	498.5
				341	1226	1886.5	1256	1009.5	980	372	362	331.5	319
				345	1117	918	1079	648	1380.5	797	347	336	329
				319.5	2341	1299	1068.5	1159	1236	370	502	348	347
				341	1644	1001	1294	842	1096	805	497	360	341
				346.5	2125	1394.5	1095	1037	942	1036	447	573	680
				339.5	1292	1006.5	2040	1276.5	1505.5	351	575	327	331
				317	1540	1804	1435.5	1088	1133	1105.5	520	1890	374
				343	1524	1175	1406	1561	1250	1124	346	336	310
				359	1142	960	1026	2613	1914	346	353	349	338.5
				317	2342.5	1453	1250.5	1602.5	1435	859.5	530	344	331
				341	1909	1434	2577	1239	1015	724	863.5	345	338
				352.5	1560	1510	1138	576.5	1381	758.5	566	373	326
				345	1263	1259	1307	1405	752	633	2045	365	353
				357	1298	1043	2018	1045.5	430	640.5	2182.5	389	337
				337	1385	1542.5	1293	1207	1901	778	1102	353	342
				349	1607.5	1672	1199.5	1433	1061	363	897	603	342
				357	1278	1090	2307	1433	1220.5	1204.5	1324	338.5	339.5
				336	1262	1228.5	1337	1407	1570	669	858	353	343
				349	1873.5	1175.5	1604	1489.5	1455	1442	1013.5	334	340
				347	1408	1299.5	1932	1088	462	722	551	338	373
				355.5	1404	1421	1087	1006	1688	1357	1460	349	339
				351	2171.5	1420	1919.5	1172	1331.5	408	634	851	336
				325	1508.5	1251	1341	1335.5	1763	1470.5	458	743	317
				347	1419.5	1196	2907	1572	2023	2297.5	538	596.5	342
				344	2467.5	1570	1213.5	1173.5	1180.5	403	364	323	353
				358.5	1709	1134	2364	1711	1094	864	904	379	430
				365	1234.5	1529	1217	1155	1748.5	1623	492	318	331
				577	929.5	1506	2117	1323	1277	1193.5	678	861.5	351
				365	1895	1604	1407	1068	2319	503.5	1003.5	336	370
				365	1960.5	1456	868	1697	1853	1112	634	344.5	364
				374	1967	1680	1382	1247.5	1224	598	587	312	356
				367.5	1685	1817	1411	1476	1066	559	1209	330	435
				359	1423	1830.5	1008	708	1040	598	1530	325	368
				362.5	1636.5	1155	693	1190	1288	786.5	945	560.5	471
				367	1858	1499	2071	1262	637	687	510	339	1042
				378	1308.5	2242	1342	1469	835.5	874	724	639	365
				376	2410	1126	1674	1583.5	835	940	610	603	345
				372	1726	1114	1158.5	1119	1675	703	408	354	2200.5
				367	1447	1032	1432	1352.5	1066	723	629	516	654
				369	1908.5	1293	1493	1070	1329.5	705.5	1073	1713.5	354
				373	1805	2032	1083.5	1680.5	1399.5	1385	1409	477	384
				378	1594	1127	1585	1498	1306	838	629	383	359
				374	1433.5	978	1215	1282	1020	964	890	365	638
				372	1621.5	1470	1093	1620	1322.5	1889	393	1137	359
				393	1524.5	1350	1453	1864	1357.5	553	417	692.5	572
				375	2026.5	1421	1303	592	1337.5	460	869	1293.5	359
				368	1013	1647	1513	1410	1146	985	488	420	441.5
				378	1600	1334.5	1654	1533	1639	785	380	603.5	385
				357	1926	1290	1281	1300	1291	763	1069	615	364
				376	1283	1587	1091	1969.5	789	607	381	366	613
				373	2133	1784.5	1326	1954	2203	1522	880	370	374
				367	2323	1207	1821	2064	1698.5	609.5	413	368	1147
				361	1876	1502.5	1591.5	1495	413	378	1832	367	363
				364	1559.5	1515	2434	909	1108.5	925	538	374	502
				366.5	1792.5	1954	1460	1824.5	1116.5	1469	740	360	374
				377	1607	1515	1494	1472	779	702	754	344	361
				364	1265.5	1395	1364.5	891	1163.5	1552	370	366	560
				364	2388.5	1659	1233.5	1234	780.5	1391	609	367	376
				363	1312.5	946	836	1326.5	1218	727	1120	574	363
				358	2792	1193	963.5	1305.5	1599	814.5	665	366	359
				376	1661	1232	1270	1086	1806	454	823.5	570	367
				373	1004.5	1667	1479	1173	589	1301	457	650	468
				374	2058.5	1201	962	1410	667	1025	1260	670	354.5
				364	2113	1250	1377	1901	1113	995.5	381	396	406
				584	1153	1482.5	1155	1514.5	914	1301	1172	372	620
				376	1389	1956.5	1817	1471	993.5	708	373	474	624.5
				365	1182	1860.5	1238	1262	1223	902.5	1116	663	361
				366	1630	2139.5	1055	1733	1888.5	928	612	572	358
				359	2704.5	979	2201	1579	1871	1253	381	370	380
				372	2119.5	1395.5	1169	1333	703	1173	882.5	676	432
				365	2085	1209	1096.5	1493.5	628	1837.5	526	384	1028
				382	1590	1368.5	914.5	1922	1438	1077	365	362	366
				373	2196.5	1118	1410.5	1298	1929.5	1403	631.5	366	363
				369	1585	1312	1655	1613	577	606	414	1247.5	377
				376	1359	1402	1035	1037.5	2517	404	1001	894	377
				373	1306	2537	1313	558	723	390	1272	360	364
				359	1675	1465	1332	1121	446.5	619	841	616.5	382
				376	1512	1371	1187	1166	1032.5	595	539	451.5	366
				363	1416	1367	1424.5	1237	684	1309	554	370	362
				373	1272	2424	1182	1811	1009	1101	373	2367	370
				370	1684.5	1286	1726.5	1061	1151	403	599	378	536
				365	1514	1662	1925.5	1656.5	1241	1058	775	359	346
				368	1329	1076	1356	1185	669.5	773	444	358	414
				360	2552	2571	1101	1556	1028.5	698.5	423	363	822
				372	1688	1227	1134	1498	1341	1567	1069	1009	383
				361	1737	2252	1785	1236	975	890	395	468	442
				382	1558	1017	2355.5	614	1536	1085	851	363	366
				368	1766.5	1092	1589	706	875	940	889	380	363.5
				369	1089	1431.5	1504	1891	1076	399	785	718	471
				379	1346	1453	1628	1513.5	1530	1018.5	969	362.5	351
				355	1298.5	1390	1292	1118	1430	559	743	366	482
				372	1364	1764.5	1988	2253	1617.5	479	1632.5	361	358
				379	2708	834	1561	995	1081.5	1283	581.5	630	624
				369	1526	1427	1168	1134	931	1347	549	368.5	364
				378	1475	1497	1229	2306	1420	380	1330	1535	341
				380	1231	1212.5	1640	2599	782	703	1106	367	368
				350	1426	1422	837	658	1295	1438.5	766	1152.5	367
				368	1434	1203	1162	1455	2256.5	1014	384	609	388
				351.5	1657.5	1594.5	1203	1326	564	2329	382	425	356
				368	2005	1846.5	1087	1333	1014	736	718	377	381
				383	1503	1816.5	1010	1377	692	576	617	613	368
				376	1207	1343	1626.5	1433.5	804	1218.5	598.5	382	358
				350	2487.5	1535	1470	1729	965	1030	370	378	360
				389	1336	1450.5	901	1351	662	389	2404	856.5	468
				373	1474	1350	1000	1168	1157	747	390.5	1272.5	556
				376	1468	1453.5	1393	531	412	1233	571	375	467
				368	1426.5	1303	994	670	2289.5	654.5	708	436	364
				368	1335	1220	1230	1268.5	1059.5	797	489.5	374	365
				371	1701	978	1192	1031	2168	430	388.5	388	356.5
				385.5	1294.5	1431	1786	849	1205	1149	974	699	359
				373	1009.5	1607	2131	1850	1082	602.5	416	368.5	533.5
				385	1210	2126.5	1177	1074	1295	765.5	1253	374	513
				370	1026	1529.5	1620	1365	1607	1313	404	607	359
				371	1002	1159.5	2454	987	1411	803	678.5	977	371
				366	1716.5	1551	1964	1000	1672	835	964	364	355
				377	2266	2055	1514	2445	1728	902.5	379	368.5	370
				382	1357.5	1569.5	1018	1531	785.5	532.5	2414.5	375	366
				375	1559	1563	1273	1312	1697	919	490	360	473
				368	1931	1661	1315	469	993.5	920	895	473	378
				373	1336	1269	992	894	923	596	632	370.5	367
				376	1498	2580.5	1192	1525	652	665.5	967	361	446
				371	1124	853	1157	852	770	1227	589	583	382
				375	1488	1643	1685.5	2007.5	783	428	656	382	352
				370	3346	1533	1224	1628	1171.5	417	879	473.5	364
				355	1578	1445	1657	939.5	1045	595	843.5	576.5	368
				364	1316	1143	1332	1118	1282	688	722	382	354
				373	3226.5	1868	1271	956	938	1543	618	650	349
				372	1223	1593	1440	1391	800	529	564	370	478
				346	1172	1457	1220.5	1035	1290.5	470	668	366	332
				373	3281	2104	1250	2218	675	694	393	418	353
				364	1308	1105	1979	1828	955.5	944	1512	531	353
				359	1429	1445	1382	891.5	773	1178.5	626	373	368
				371	1341	1773	1154	1340	1383	495	771	358	515
				364	2102	1343	1174	869	686.5	646	584	558	349
				372	1334	2097	1790	1207	815	668	1056.5	475	373
				366	1071	1125	1758	1465	661	612	1907	1696	362
				365	1431	1288	2252	1612	485	678	381	417	377
				373	1541	872	1285	1561	1036.5	714.5	426	1644	385
				360	1956	1224	1282	1260	1366.5	727	491.5	377	366
				370	1799	1589	1080	1604	1374	566	1075	375	357
				356	1314	1752	1966	600	770	442	661	563	823
				353	2101.5	1819	1373.5	1023	1377	1114	1319	361	365
				376	1305.5	1428	1571	616.5	826	634	672	421	378.5
				363	1990	1001	1373	1035	1180.5	568.5	718	563.5	633
				376	1358	1155.5	1418.5	1005	1330	399	366	366	368
				376	1240	1604	1021.5	1677.5	1223	1214	414	481	601.5
				367	1680.5	2156	979.5	1553.5	1320	1136	385	551	384
				366	3231	2929	1284	727.5	1173	667	383	459	344
				369	2239.5	1459	1242	1639	2444	338	757	370	371
				381	1593	1600	1016	955	895	1349.5	922	352	398
				389	1611	1564	1205.5	1313	618	513.5	391	378	367.5
				376	1400.5	1052	1397	1354	1147.5	610	1852	589	373
				367	1948.5	1203	1300	672	676.5	543	619	359.5	357
				371.5	1225	1398	1205.5	1169	562	1158.5	1013	420	385
				365	2270.5	955	1509	1515	1310	405	664	359	547
				369	1240	1108	1484	1339	1597	1245	355	375	363.5
				371	1040	1387	828	1001	724.5	655	385	390.5	339
				375	1229	1421.5	1114	1180	1226	1143	692	463	377
				358	1304	1409.5	3230	912	440	1218.5	390	360	552
				581	1624	1179	680.5	1312.5	1165	1070.5	1354	383	523
				380	1317	1323	1359	993	1992	1095.5	583	358	598
				368	1132	1498	1184	1053	757	637	853	373	610
				368	1273	1342	1215.5	1385	1414	634.5	524.5	354	369
				364	2111	1435	1265	1098	2516.5	704	382	546	370.5
				378	1767	1185	1042	1699	2209	385	1174	367	367
				350.5	1537	850	1527.5	1149	2028.5	1121.5	389.5	899	361.5
				368	2258	982.5	1093	1439	1112.5	381	1814.5	363.5	501
				372	3306	1194	2146	1259.5	1148	889	575.5	349	361
				358	1314.5	1653	1193.5	2094	616	531.5	472	356	356
				364.5	1358	1426	663.5	1363.5	972	511	649.5	858	508
				373	1795	1736	1148	1121	1203	767	788.5	389	352
				364	1516	1214	1376	771	3613	595	416	919	360.5
				378	1376	1293	1341.5	964.5	1134	830	383	1927.5	367
				374	1728.5	1632	1296	1349.5	793.5	637	384	971	672
				368	2020	2531	1456	1804	710.5	442	432	482	510
				356.5	1507	1941	1712.5	1000.5	463	1034.5	612	402	354
				378	1472.5	2042	1113	1206	771	1076	1531	559.5	373
				370	1742	1360	610.5	1325.5	1136	794	1183	1033	364
				362	1680	1441	1378	1980	888.5	868	749	372	350
				358	1554.5	1527	1641	1413	648	1682	1231.5	372	537
				375	1524	1852	1056	623	1250.5	717	385	364	353
				358	1557	955	1475	1027	1916	434	377	626.5	359
				364	1627	1267	1275	1350	938.5	455	388	365	797
				372	1478.5	2289	1628	1571.5	1115	853	525	505	367
				396.5	1803	1286	834	1315.5	904	807	1360.5	375	532
				362	1739	1542	1645	1095	1082	477	365	1483	354.5
				369.5	1542.5	1957	1181	1341	1018.5	3236	1416	373	535
				365	1140.5	1045.5	1004	1046	2213	689	378.5	564	356
				370	1339	842	1424	1014	1003	686	360	427	489.5
				365	1038	1007	1222	1506.5	1997	406	857	369	360
				368	1400	1041	1633.5	1182	1175	662.5	470.5	371.5	389.5
				378	1753	1221	1263	1003	1257	1760	420	536	355
				370	1680	1228	1216	1233	1009	1798	371	1620	601.5
				373.5	3027	2112	1018	960	843	1156.5	605	347	387
				373	2141.5	1293	1395	1474	1275	1070	586	358	393
				370	1162	1351	1642	1924	697	669	390	374	444
				361	1401	964.5	1234.5	1235	812.5	733	370	612	370
				356	2133.5	937	1084	862	1340	398	969	487	633
				360	1311.5	1333.5	1117	4480	896.5	605	763	374	378
				366	1901	3726	1737	1502	879	926	399	1074	545
				366	1585	1426	1654	1582.5	1559	1333	377	367	711.5
				371	2335	1700.5	1388	1418	1617	601	1495	369	392
				365	1597	1470	1061	1220.5	1050.5	577	383	386.5	357.5
				353.5	1540	1407.5	1297	1151	759	581	1143	363.5	876
				356	2642	1691	1149.5	1255	1915.5	2148	500	388	363
				363	1172	1193.5	1182.5	1194	948	1195	385	422	357
				366	1644	1358	1279.5	1450	1541	1328	386	428	362
				372	1161.5	1852	1205	1398	2050	1670	1141	367	720
				373	1602	1472	1141	1375	656	470	549	364	360
				364	1399	1284.5	1275	1351	588.5	564	398	562	349
				363	1444	901	1097.5	1562	1099.5	406	387	373	362
				370	1371	1288	3198	921	710	1053	768	370	352
				369	2403	1483	1095	836.5	1060	609	1879	350	331
				373	1501.5	1347	1254	1404	1132	524	426	357	369
				379	1860.5	1212	1509	957	1454.5	921	698	408.5	353
				376	2561	1756	1064	690	1198	388	825	368.5	452
				359	1130	1383	1377.5	1827	942	1260	818	358	437
				372	1903	2016.5	1496	1748	697	966	753	368	452
				333	2002	1407	1406	1437	1374	587	681	542	363
				361	1660	1319	1264	1403.5	875	1172.5	517	528.5	364
				354.5	1312	1504	1514	1198	1052	487	853	370	791
				371	1438	1249	1411	1275.5	1133	463	385	480	366
				381	1023.5	2260.5	1376	891.5	1501.5	875	565	365	365
				363	1557.5	1261	1080.5	1490	419	747	376	362	873
				367	1693.5	1371	1256	1295	798.5	1103	377	361	640
				372	1721	1269	1605	1817.5	641.5	489	1018	396	355
				377	1232	1096.5	3837	985	1464	1244	549	360	359.5
				369	1416.5	1833	1629	1906	1766	970.5	664	879	347
				366	1193	1385	1227	1992	1262	1459.5	1220	363	361
				368	907	1567	1806	787	1277.5	1186.5	763	600	365
				359	1450	1599	1840	1166	1269	948	940	378	384
				374	1718.5	2283	1554	1025.5	707	423	755	654	369
				373	1181	2152	1797	3062.5	636.5	630.5	782.5	533	644
				369	1299	3109	1762	675.5	1665	1004.5	1172	371	369
				340	2611	1012	1524	1313	1491.5	2458	1418	379	373
				369	1690	1180	1172.5	912.5	817	2213.5	545	339	454
				366	1692	1421	1462	684	1485	1214	359	574	571
				369	1693.5	1459.5	1782	2016	643	398.5	836	460.5	364
				376	1267	1776	1475	878	2664	1092	400	362.5	350
				356	2016	2127	3768	1518.5	1310	737.5	371	635.5	552
				382	1009.5	1487	1394	1106	533	459	748	356	394.5
				374	1622.5	1837	2052	957	1170	421	664	358.5	379
				408	1116	1253	1508	907.5	694	1264	495	382.5	365
				355	1394	1373	1279.5	1201	904.5	571	608	408	365
				360.5	1230	1403	1320	1211	1171	2616	406.5	617	412
				375	1312	1230	2388	1111	669	393	608	366	363
				367	1398	1408	1937.5	1344	572	1007	490	365	518
				355	1913	1640	1031	682	1698	385	380	377	568
				366	1715	1112	1521	1583	1974	406	388	372	353
				371	1523.5	1856.5	1307	3425	391	399	600	374	372
				360	1245	1497.5	995	1325.5	949	522	388	614	374
				367	1740	1728.5	1514.5	1092	976.5	580.5	649	396.5	369
				373	1555.5	1508	1389	1196	1377	399.5	942	429.5	431
				368	1858	1297	808	921	1184	390	774	363.5	365.5
				327	1325	960	1241	1723	781	641	697	365	353
				374	1422	1141	1299.5	982	487.5	967	868.5	377	367
				370	1346	1183	1235.5	1133	480	605	876	407	352
				362	2042	1331.5	1288	979	725	1381.5	376	579	609
				369	1462	1087	1191	1383.5	495	618	731	380	372
				376	1135	1351.5	1354	1618	1136	393	379.5	560	674.5
				335.5	1706	1791	1659	787	1561	525.5	609	378	636
				410	2700	1826	1080.5	1057	1149	385	482	365.5	347
				375	1816	1261.5	1120	648	1549.5	782	550	388	375
				364	1630	1474.5	1198	1456.5	1098	1426	371	682	358
				376	1242	973	1238	750.5	565.5	639	1510	379	359
				366	1915	1118	1114	1773	585.5	1602.5	371	374	376
				354.5	1828	1572	947	861	1434	613.5	422	366	370
				376	1178	1579	1195	906	819	1014	394	383	366
				361	2338.5	1568	899.5	920	787	402	621	569	372
				373	2197	1559	695	551	435	663	437	368	1114
				363	2325	1882	1046	1163	1588.5	870	397	522	365
				354	1328	1383.5	1434	1386	871.5	512	736	373	372
				370	1459.5	2037	587.5	1288	659	629	905	367	385.5
				356	1216	1402	1805	1120	1365	384	644	614	372
				371	1736	1447	2132	1114	606	477	385	377	374
				374	1533.5	1728	1345	1805	1400	1774.5	358	554	354
				375	1484.5	1113	1946	1267	663	1001.5	529	347	361
				358	1501	1500	1567	2481	1172.5	408	528	374	363.5
				368	2622	1080	1704	1750	843	993.5	394	1301	376
				389	1666	955	1549	1622	1001	1093	368	369	353
				368	1530	1049	2357	1289	1041.5	1668	656	365.5	411
				369	1488	1112	1146	1102	1213	411	568	439	358
				357	1943	2218.5	716.5	1412	454	443	862	357	363
				365	1349.5	1402.5	737.5	1962	433	894	511	488	357
				376	2075.5	1812.5	1649	635	1229	417	631	373	367
				369	1721	1336	1897.5	963	1445	1114	734	1034	373
				359.5	1632.5	2100.5	1167	1461	1071.5	827	427	574	624
				381	2868	1867	1438	872	939	1083	762.5	365	357
				369	1279	1841	1257	1597	474	764	1241	612.5	314
				369	1464	812	1205	1926.5	527	843	902.5	367	363
				366	1236.5	1292	1036	1274	880.5	1194	382	359	518
				369	1710.5	911	1265	1041.5	582.5	1647	630.5	366	341
				380	1305.5	1349	1814.5	1285	1023	433	657	491.5	537
				372	1337	1217.5	1958	1276	676	364	409	387	379
				380	1609.5	1502.5	1786.5	1500	1381.5	669	897	888.5	352
				371	1359	1350	1398	1584	734	629	590	364	391
				366	2569.5	1124	1440	1059	1079	910	1532	580	324
				356	1457.5	1557.5	1636	1338.5	1192	472	371	355	390
				375	1855	948	1372	783	1531	461.5	518.5	610	535
				416	1261.5	1213	1279	1777	1217	719.5	503	368	370
				374	1298	1413	1355	919	403	693	542	358	364
				374	1236	2782	1133	1238	1446.5	1027.5	421	358	351
				355.5	2182	2323	1431	1296	1222	449	452	372	578
				369	1309	1835	2085	1192	800	484	392	811.5	346
				369	1759	1121.5	1034	1839.5	433	674	469	689	371
				375	1881	1136	1444	1637	862	634	686	691	437
				360	1244	1152.5	1687	1717	450	749	884	416	318
				346	1964.5	1535.5	1147	2818	832.5	1445	364	367	349
				375	1384	1023	1796	1396	732.5	1217	1802	432.5	401
				372.5	3064.5	1249	1310	1433	1800.5	751	713	368	359
				369	1797	1407	1203	1412	1085	1208	731	426	360
				355.5	1525	1551.5	1493.5	858	922	949	1025	373	362
				380	3850	2465	1308	527	744	396	603	372	380
				380	1697	3257.5	1293	1197	1033	770	528	372	354
				351	1320	1691	1088	946.5	1637	1423	388	416	355
				365	3148	1700	2067	1421.5	1286	1132.5	810	368	353
				372	1580	1114.5	1181.5	1021	1165.5	956	364	508	360
				365	1581.5	1446	1320	1605	984.5	873	612	481	412
				360	1225	1357	1395.5	1245	1279.5	479.5	520	369	360
				344	2163	1410	2123	1189.5	1596	476	776	379	362
				371	1880.5	1279.5	1578	725	2100	1195	398	367	858
				355	1394	1776	896	793	435	1174	370	380	368
				371	1179.5	1718	1299	942	752	1372.5	396	402	367
				373	1920	1149.5	1290	2244.5	1383.5	899	405.5	704	928
				359.5	1723	1558.5	632	1253	769	917	573	582	360
				367	1239.5	1760	1226	510	1333	505	956	406	345
				392	1059.5	1378	1604	787	920	425	392	370	356
				369	1531	1274	1558	2578.5	820	553	377	377	363
				377	1400	965	1471.5	1254	1023	1105.5	375	372	361
				366	1070	1741.5	843	1782	1722	405	804	373.5	713
				374	1308	1378	2954	970	567	426	359	539	364
				364.5	1446	1398.5	1105	1579	915	686.5	388	649	365
				371	1789	2151	1559	1516	670	1214.5	418	359	362
				376	1146	1121.5	1272	1223	633	624	518	383	356
				374	1447	2302	1705	1551	618	578	381	366	353
				351	1249	1014	1359.5	1001	1299	405	762	362	369
				370	1622	2596	1127	1003.5	708	795	416	362	367
				358	1364.5	1989	1363	1042	562	619	945	375	447.5
				364	2347	1565	1231	1226.5	926.5	633.5	384	448	359
				371	1718	980.5	1163	821	867.5	1102	385	365	360
				365.5	2009	1151.5	1132.5	838.5	536	829	1815	1417.5	386
				369.5	4468.5	1404	1451.5	1297	422	1588	586	365	363.5
				373	1612	1353	1940	1248.5	751	708	758.5	379	404.5
				378	1210	1413	1452.5	1832	972	741	508	368.5	366
				353	1478	1133.5	1301	1274	1097.5	756	522	656	532
				360	1610	1181	1148	1030	1358.5	986	493.5	379	386
				373	1325	876	1149	730	1476	1495.5	431.5	367.5	354.5
				373	2016.5	1428.5	2314.5	1193.5	1122	483	480	456	365
				356	1448.5	1028	1341	836	431	903	681	350	611.5
				372	1614	1155	1166	789	1593	775	388	388	358
				364	1516	1198	1327	824	1279.5	399.5	575	567	359
				377	1928	1626.5	983	1812	767	1374	784	372	371
				370	1431	1120	1338	499	357	1010.5	394	735.5	446.5
				360	2268	1229	1432	1172.5	697	1938	491	384	508
				372	1782	1585	1313	1586	698	671	377	398	372
				359	1894.5	1410.5	1343	1406	388	630	377	529	372
				368.5	2459.5	1405	1088	1501	1328	620	731	371	361
				365	3565	1115	1092	1501.5	927.5	954	439	396	663
				376	3017	2076	1651	729.5	683	950	1906	681.5	369
				366.5	2488	1152	1310	2552.5	948.5	405	766	364	372
				374	1676	1243.5	1670.5	883.5	1542	846	391	719	360
				355	1498	1465	1288	993.5	726.5	1045	465	358	354
				369	1201	975	1418	846	739	868	480	348	363
				375	1361.5	1202.5	1507	965	429	1122	419.5	400	375
				366	1620	1462	1320	965	499.5	478	389	605	358
				374.5	1597	1028	1251	1138.5	1883.5	916	782	1004	360
				372	1332	1602	1204	805.5	846.5	767	740	350	365
				377	1441.5	1944	1286	1179	1319	574	523	375	351
				390	1621.5	1259	1915.5	1185	725	1020.5	573	389	494
				368	1718	1343.5	1659.5	1423.5	786	736	502	353.5	384
				369	1765.5	1448.5	1882	812	859	1266	822	372	367
				325	1539	1888	946	912	698	1038	783	372	362
				371	1583	1247	1325	1266.5	750	682	471	414	579
				341	1360	1153	1092	914.5	576	656	482.5	874	523
				380	2051	1352	1459	1243	968	388	326	371	680
				353	1732	1430	1633	895	1108.5	658	388	360	367
				403	1303	1976.5	910	1649.5	1280.5	783	631	803	361.5
				364	2652.5	1369	1490	453	826.5	940	633.5	442	361.5
				366	2611	2271	5357	1474	2465.5	664	486	348	354
				362	2143	1493	1055	1110	1796.5	630	384	375	400
				365	1636.5	2142	1603	918	1461	1348	586	357	362
				383	2427.5	1032	960	798	1120	748.5	382.5	342	645
				383	1228	1812	1202.5	1738	1863.5	1259	387	467	404
				374	1324	651	1331	1163	441	1058	583.5	435	360
				368	1570.5	1367	1315	1812	1057	780	433	517	365
				386	2226	1494.5	1497.5	714	711.5	393	385	362	624.5
				391.5	1136	1398	1122.5	622	488	839.5	397	373	601
				365	1169	1038	920	1518.5	643	555	377	356	356
				363	1617	1077	1666	831.5	613	3014	1186	477	359
				374	1836	1488	697	1209	424	637	583.5	351	371
				356	3684	1149.5	1251.5	918	467	420	717	491	676
				372	1959	1422	1386	1524	945	1052	968	568	360.5
				370	2259	1161.5	1436	1160	1478.5	829	371	360	364
				363	2234	2332	1545.5	2057	435	479	483	404	613.5
				374	1269	1263	1427	1589	1172	620	394	355	369.5
				374	1083	1175	609	1549	1122	386	388	1747	378.5
				363	1521.5	1535.5	1358.5	1230	926	753	442	369.5	366
				372	1383	1105.5	1227	1176	1401	1055	534	374	379
				398	1263	2431	993	843.5	1429	1775	525	376	367
				368	1960.5	1196	1581	966.5	1095	1321.5	675.5	373	363
				364	1398.5	1111	1512	698	1175	528	963.5	386	417
				356	2732	1361	1099	1611.5	580	737	560	631	475.5
				372	1319.5	1324	2192	921	655	906	420	384	372
				364	1984	1314.5	700.5	517	663	456	391	647	396
				349	2153	1628	1219	1134	1977	432	1459.5	397	371
				359	1339.5	1979	1186.5	1298	663	433.5	384	436	368
				367	3760	2070	1178	1855.5	1102	1503	365	360	496
				365	3186	1462	1225	1082	817	719	1197.5	388	461
				382	2752	1362	882.5	772	1510	676	643	370	368
				358	1597	1905	1542	1352	2307.5	425	407	361	356
				371	1511	1986.5	1317	1122.5	841	437	420.5	630	377
				371	1599	1612	1313.5	1048	830	619	711	368	407
				374	1378	1499	1097	1269	849	846	582.5	373	355
				373.5	2945	1229.5	1418	1010	1306	707	1545	358	356.5
				357	1702	1220	3000	816	1104	980	385	399	354
				369	1601	1498.5	1079	1625	1571	662.5	1255	368	358
				365	1932	788	719	1214	1163	578	716	452	497.5
				379	1384	1185	1161	470	775	852	1193.5	373	361
				376	1749.5	2263	1297	1639.5	989	1115	399	360	369
				366	1092	1309.5	1047	2133	927.5	540.5	987	355	360
				360	1670.5	1706.5	1356	997	1417.5	751	533	1455	365
				377	2207	1291.5	1291.5	1102	1134	826	447	390	383
				373	1646.5	1462	1286	944	722.5	1319	676	358	360
				369	1219	2999	1690.5	1232	707.5	1930	388	371	540
				377	1546	1561	1619	980	919	1006	573	371	369
				371	2097	1438.5	1146.5	893.5	1420.5	624.5	387	370	379
				361	2365	1877.5	919	2210	1072	1456	711	352	360
				372.5	1458	1496	2625	1293	1459.5	433	726	368	924
				365	1793.5	1599	1251.5	1018	690	612	784	317.5	429
				369	1364.5	2043	2239	1707	1034	394	370	344	373
				366	1912	1073	1087	1244.5	408	402	683	1945	356
				375	1647.5	777	1315	687	804	401	404.5	697	374
				372	1073	1748	1592.5	1094	698.5	388	432	359	369
				370	1272	1551	826.5	927	930	2482	577	721	353
				397	1767	801	1294.5	1205	831	387	791	389	355
				371	1243	1990	1225.5	1060	600	592	531	362	475.5
				367	1150	1867	800	2005	1407	833	375	376	365
				369	1137.5	1768	1503	1107	808.5	374	387	359	390
				380	1321.5	1282.5	2046.5	1116	900.5	2385	2132	366	353
				318	1259	1527.5	824.5	1288	520	403.5	649	574.5	352
				359.5	1895	970.5	2111.5	1098	918	1206	672	408	370
				371	1530	1886	1185	1140	436	1052	808.5	494	362
				343	1542.5	1810	973	549	462	1351	676	372.5	592.5
				350	1169	2216.5	1375	889	577	822	372	606	349
				367	1538	1055	1671.5	721	972.5	588.5	685	623	370
				375	1643	1547.5	1108	1317	1496.5	426	543	691	362
				365	2262.5	1510	987	698	460.5	390	752.5	378	462
				375	1633	1412.5	1657	1157	566.5	664	1066	386	379.5
				371.5	1369.5	1480.5	1175	912	1123.5	607	419.5	405	374
				368	1563	1212	1273	1445	1193	586	539	368	357.5
				379	1519	1169	1269	1246.5	428	400.5	663.5	375	367
				377	1486	1962	1127	882	739	2108	1086	358	418
				374	1828.5	1249.5	958	1128	968	514.5	828	688.5	359
				375	1210	5067	1176	2393	407	873	393	369	367
				379	1796	2132	1738	604.5	1151	877	948.5	365.5	364
				360	2722.5	1395	808	618	876	1047	2113.5	531	368
				374	1866	1417.5	1452	867	996	410	540	359	415
				375	1272.5	1234	1672	878	1082.5	1589	622	796.5	407
				369	1942	3769	1063.5	463	936.5	834	368	502	585
				376	1243	2591	754	1488	761	1216.5	404	381	363
				370	1695	1197	948	806	1385	419	402	349	374
				363	2051.5	1253.5	2021	1453.5	1240.5	400	560	371	361.5
				370	1076	1339	1795	878	969	1074	1439	349.5	370
				426	1750	2460.5	1816	1049	1161	1084	614	368	575
				376	1630.5	1547	1571	1464	563	638.5	491	368	467.5
				374	1612	2294	966	1039	1497.5	908	396	376	359
				369	1435.5	1430.5	1136	781	557	629	377	2327	375
				377	1423	1816	1362	1399	1169	714	380	363	367
				374	1699	1612	1384	694.5	1407	625	640	564	510
				370	1834	1095	1363	748	1221	732	382.5	1063	362.5
				371.5	1612	1543	1188	1409	417	1078.5	529	488	369
				371.5	3024	1256	1432.5	1595	967	1015	737.5	367	365
				372.5	1648	1479.5	1367	1227	884	696	1485	369	354
				361	1875	1108.5	3270.5	942	546	495	856	380.5	359
				373	1449	1729	1167.5	1096	3217	779	877	475.5	365.5
				361	1455	1390	1590	2106	943.5	373	579	697.5	886
				376	1487	2107	1407	1179	741.5	1221	1108	358	386
				365	1127	1001	1564	1093	437	943	1121	909	358
				357	1476	1217	1139	435	470	513	588	394	361
				375	1830.5	1079.5	1693.5	962	1092	662	580	366	361
				381	1532	1765	1833	1887	1120	585	451	364	379
				377	1342	1675.5	1492	980	1148	1023	612	410	513
				372	1097	1109	607	958	934	922	388	377	448
				373	1909	1740	1119	498	802	1404.5	384	454	370
				372	2432	1200	1287.5	1228.5	988	1286	374	386	358
				375	3134	1092	1614	977	645	726	1435	413	365
				373	1586	1560	1126	843	657	3657.5	383	361	363
				368	1943	1466	1723	1869	1219	1252	486	411	361
				367	1637	1472.5	1584	942	690	1249	391	390.5	365
				362	1616.5	1345	559.5	1131	540	415	534	364	547
				419	1195	2004	1165	629	1992.5	1389	472	369	351
				379	1347	1757	1279	1629	1243	459	781.5	381	366
				377	2049.5	1087	1699.5	1982.5	482	732	391	371	708
				372	996.5	949	1599	886	785	572	603	371	363
				376	1650	1713.5	1608	1204	2115	389	386	365	355.5
				367	2676.5	1211	1263	1096	492	768	790	699	366
				396.5	1350	1110	1508.5	1345	1269.5	514	658.5	400	363
				367	1509.5	1935	1160	1921	1456.5	727	385	367	360
				364	1426	1750	1284	1430	1072	1072	376	365	379
				370	2085	1713	1523	814	983	400	385	361.5	357
				373	1044	1245	1029	1596.5	759.5	572	388	380	358
				325	1269.5	1800	1325	1100	593	579	915	361	364
				374	1853	2079	1165	1349.5	533	408	374	541	360
				371	1657	1404	640	1272.5	1152	405	446.5	376	362
				372.5	3182	1179.5	1735.5	742	1046.5	1038.5	363	369	481.5
				370	1160.5	6055	1924.5	1010	937	1536	843	374	358
				386	1789	2115.5	898	1093	1106	695	476	368	356
				375	1452	1145.5	1202	1267	1019.5	440	481	549	395
				374	1462	1455	1209	1221	917	671.5	797.5	452	366
				378	1613	1202	1263	834	1337	381	940	352	455.5
				371	1610	1658.5	715	2132	1197	458	376	386	370
				377	2026.5	2185	1888	575	1378	591.5	507	377	572
				356	2885	1484	1540	608	436	573.5	638	549	352
				392	2428	4064	3116	2059	859.5	821	375.5	370	350
				369	1756.5	1338.5	1351.5	1560	457	1329	376	768.5	482
				371	1251	1082.5	1806	1038	1241	716	759	367	373
				364	1139	1161	2366	1066	882.5	570	809	378.5	447
				368.5	2082	1373	1396	1557	1204	604.5	435	403	365
				371	1640.5	1362	928	979.5	407	385	1482	366	394
				360	1330	1552	995	1698	422	416.5	378	717	368
				364	1573.5	1473	1630	1347	634	607	627	367	323.5
				379	1368	1563	828	1196	1196	1294	385	366	364
				372	1243	1356	1046	1370.5	460	867	371.5	383	532
				358.5	1719	1295.5	1532	1457	846	470.5	685	468	360
				364	1368	1119	3501.5	1177	574	853	394	375.5	347
				374	1419.5	1348	1626.5	1488	765	2754	432	371	361
				370	1535	900	1016.5	2647	1084	475	496	370	452
				375	1423.5	1216	1229.5	734	964.5	1176.5	393	645	367
				371	1585	2050	1541	1325	428	641	1322	456	367
				367	3577	1428	1184	2052	806	1270	525	362	487
				378	1480	1001	1551	1228	863	818	378	375	370
				380	1907	1391	1424	1329.5	807	1362	375	535.5	368
				365	1463	1057	1194	2046	1173	401	779	371	369
				373.5	1936.5	2072	1304	996	746	1011	680	362	353
				369	1752.5	1647	1368.5	1771	915	598	697	460	361
				373	1729.5	1648	1111	924	1251.5	509	392	610.5	375
				353	1271	1726	763.5	1071	1484	895	1175	585	357
				384	1232	1398.5	1627	1283	611.5	1263	387	387	367
				380	1982	1393	1125.5	1643	1574	1214	539	377	625
				371	1625	1369	807	966	430.5	449	361	373	377
				369	1830.5	1542	1598	1329	685	548	565	369	366.5
				358	1237	1180	1408	1341	423	416	487.5	374	331
				375	3035	1253	1360	1476	436.5	1146	549	388	369
				365	1412	1398	843	2144	427.5	467	464	373	349
				369	2095.5	1464	1085	457	710	566	537.5	377	368
				372	1229	1664	1768	1254	1616	541.5	682.5	365	362
				368	2202	1849	1208	1480.5	500	801	557	393	378
				371	1565	1127	795	1704	686	483	375.5	412	367.5
				369	1600	1306	1138	483	1255.5	819	569	368	638
				364	966	1103	1172	1539	1003	403	642	366	344.5
				367	1161	951.5	1522	847	1067.5	740.5	386	692	363
				376	2152	1513	1693.5	1296	880	1691	408.5	363	358.5
				401	1450	1644	1433	1230	681.5	466	579	374	360
				370	1097	1348	2594	752	1676	852	422	646	1000
				371.5	2372	2166.5	1206	944	1210	700	1212	375	353
				370	1992	527.5	1121.5	1433	423	1508	379	506	356
				367	1222	1208	1088	1164	679	394	574	373	366
				395.5	3013	1181	1395.5	1465.5	440	1448	444	358	898.5
				370	1349	1591	1078	1490	678	787	409	354	353.5
				367.5	1988	2506	1611	1069	419	1829	412	423	603
				359	1793.5	928	1159	1140	1287	1510	372	381.5	375
				368	1111.5	1283	2465.5	1356	418	401.5	508	747.5	356
				376	1693	1295	1966.5	1707.5	411	871	418	376	368
				373	1184	1400.5	1807.5	1090	1359	921	933.5	369	433.5
				379	1404	1111	1458	2344	1149	619	602	371	1342
				352	1064	1430	1263	1860	760	1029.5	1426	358	386
				374	1275	1016	1899	1704	1168	633	394	363	373.5
				367	1152	1557	1463.5	1287	863	405	534.5	355	360
				358	1284	2214	1300.5	844	1028	759	526	376	386
				365	1546	2174	1467	1256	1101	854	505	786	365
				374	1260	1275	1074.5	813	877.5	529	475	437	359
				371	1312	2526	1227	505	1725	566.5	398	483.5	356
				377	1426	2513.5	1930	1265	421	838	382	366.5	352
				370	1899	1523.5	1582	483	726	726	1161	373	354
				376.5	2371	2456	947	1332	1036	627	1992	382	374
				364	1280.5	1753	1517	1099	633	694.5	598.5	373	354
				368	2187	1709	1880	1538	605	399	401	653	1125
				374	1200	1802.5	1242	1273	1106	1545	385	458	365
				374	1446	1508	2157	828	1276	871	1932.5	375	358
				360.5	2132	2455	1331	476	1628	466	870	376	646.5
				377	1330	1868	1672.5	1911.5	966	1131.5	537	406	365
				365	1447.5	1455.5	874	748	423	1748	1089	377	363
				370	1635	1139	1280	446	709	433	1803	368	316
				368	1638	1196	1019.5	1233	894	1044	897	374	355
				334.5	1683	2598	1596	1559	434	921	463	368	371
				377	1652	1512	1593	1276	767	1008	399.5	590	348
				409	1369	1750	2062	1584	992	1445	1038	377	404.5
				372	934	2252	1098.5	872.5	581	831	549	378	360
				371	1782	1006	1157	1648	786	586	396	360	363
				348	1106	1912	1342	478	713.5	554	573	368	365
				385	1232	1351	886	1283	1201	399	786	380	386
				369	1229.5	1455	1318	949	1384	1240	599	353	364
				370	1712	2034	1087.5	2106.5	681	588	505	655.5	359
				379.5	1488	1678	1554	1301	711	490	377	359.5	354
				365	1558	868	1270.5	456	1268	395	396	377	384
				370	1611.5	992	1156	550	464	680.5	539	910.5	366
				362	1124	1218	3219.5	822	431	1332	398	374.5	365
				359	1584	2143	699	1833	2154.5	1135	381	490	391
				401	1220	3386	1357.5	1225	1232.5	469	373	373	362
				367.5	1295	1455	1190	1223	404	920	365	796.5	358
				372.5	1151.5	1247	1379	3263	931	1250.5	376	536	345.5
				387	1458.5	1433.5	1043	1092	433.5	590	1113	378	716
				371	1339	1654	975.5	1214	702	955.5	374	373	351
				330	1676	1304	1243	1255.5	430	1573	1872	478	361
				378	1567	1026	1522	1128	510	412	544	388	377
				369	2274	1803	1272	727.5	1136.5	620.5	395	371	383
				366	2127.5	1184	2308.5	1150	1431	1145	463	370.5	377
				375	1355.5	1211	1282	586.5	1891	633	554	362	374
				350	2493	1338	1729	1232	672	670	375	375	359
				363	1914	1315	2008.5	415	2970	647	393	601	449
				374	1031	1797	1693	752	1937.5	1014	382	383	371.5
				370	1464.5	940.5	1379	761	1335.5	1204	714.5	363	393
				371	1479	1245	898	2327.5	708	396	1171.5	362	374
				383	1190	1337	1310.5	818	687	789	384	914	354
				374	1205.5	1162.5	773	1211.5	831.5	654	2054	621.5	366
				370.5	1306	3829	1518	1265	449	947	378	376	733
				373.5	1692	1359	1946	1311.5	1218	681	388	712	378
				360	1883	1124	2594	1938	596.5	861	616	382	365
				377	1600.5	964	986	1456	871	760	383	609	326
				372	1168	1770	873	1553	1531	405	382	483	365
				362	2584	1165.5	1228	1758	1097	425	768.5	455	356
				372	1386.5	1502.5	1472.5	1561	1920.5	403	703	376	364
				378	959	1141	1165	1277	708	462	367	348	708.5
				357.5	1406	1163.5	911	1698.5	1277	398	618	2140	370
				364	880	1463	2107	2181.5	761	917	734	369	361
				357	2310	1236.5	1604	1280	1125	558	764	388	355.5
				367	1093	2320	940	2011	757	959	1121	381	361
				372	1349	2175	733	899	842	950	596	893	363
				411	2191	2394	896.5	915	1299	1316	606	370	367
				366	1965	1681	1762	1218.5	442.5	683	399	373	460
				370.5	1471.5	1652	1376	636	1367.5	668	367	379	357
				369	2143	1839	1351	1163	721	1305	385	372	363
				386.5	2203	1317	1190.5	748	567	393	382.5	714	383.5
				397.5	1960	1232	1016	1130	890	1590	489	379.5	361.5
				373	1350.5	2454.5	947	1081.5	771	431	577	381	362
				386	1312.5	1101	1845.5	1490	954	1273	964	544	365.5
				382	1497	1434	1810	1091	1033	574	1040	446	360
				385.5	1463	1043	1215	1196	650	1683	373	451	360
				355	1930	1066	1264	1071	849.5	405	563	352.5	368
				373	1626	1421	1298	2208	1278	2148	400	440	397
				384	3242.5	1868	1911	2296	446	416	385	372.5	377
				372	2252	1266	1196	547	983.5	1298	370	358	365.5
				375.5	1593	1554	2601	1649	742	1775	378	380	375
				372	2671	1136	2036	1282	623	1486.5	385	373.5	383.5
				378	2266	1411	848	889	476	1810	371	366	366
				352	2319	1323.5	2416	609	1143	1643	586	1153	364
				360	1475	1429.5	1082	1754.5	1471	1670	2436	373	545
				408	1593.5	1812	890	1193	588	784	629	366.5	531
				373	1876	1362.5	991	583	430.5	455.5	370	595	360.5
				356	1213	1927	1199	1508	995	968	1398	352.5	339
				375.5	1275	1192	1378	1234	1134	545	384	368	377
				361	1410	1167.5	933.5	1131	435	864.5	423	362	353
				357	1303	2099	1698.5	1343	1589.5	486	362	456	367
				375	1372.5	1221	2387.5	1887	352	1484	723	372	351
				371	2346.5	1812	1721	2069	1331	477	389	2355	368
				355.5	1586	1155	1121	1505.5	462	563.5	394	351	368
				353	1199.5	1284	1253	681	887	1013	713	360	395.5
				354.5	1619	1230	1634	1134	544	761.5	555	363	341
				366	1324	1570.5	1432	1045	909	855.5	495	461	362.5
				376	1593	1257.5	1266	1241.5	424	402	554	362	368
				376.5	1412	947	1113	1000	456	1405	382	618	1200
				399	1624	2055	1219.5	560	691	470	377	376	524
				375	1461.5	2167.5	856	864	768	396	579	445	361
				373	1131	1438	1296	1004	951.5	726	979	529	638
				376	1950	1452.5	1127	1243	426	927	814	364	477
				370	2087	1761	1665.5	1516	1342	1453	404	352	347
				375	1499.5	1287	1291	1066	910.5	518	464	365	399
				379	1268	1570	1166	899.5	1889.5	392	383	365	356
				369.5	1250	1340	1616.5	898	1504.5	425	476	366	365
				372	1460	1740	1566	1364	996	442	427	404	466
				369	2412	1787	1523.5	1193	1601	1119.5	479.5	475	691
				370	2592.5	1549	1749	1308.5	1830.5	663	743	365	545
				371	1887	1325	1452	872	517	938	555	368.5	372
				370	2936.5	1234	1643.5	671	1009	387	376	360.5	369
				371	1543	1435.5	832	1277	772	415	475	363	572
				368	1920	1658	1013	1357.5	1395	1591	471	459	357
				358	1403.5	2327.5	1607	1153.5	536.5	1030	559	368.5	364
				376	2504.5	1349	1392	896	933	871	368	381	368
				374.5	1541.5	1148	1359	1329	1013	572	680	355.5	375
				371	1301.5	1537.5	1209	1061	1316.5	388	671	361	357
				367	1353	2172	2322	971	1011	680	378	431.5	839
				355	1479	1255	1404	927	1540	387	766	548.5	368
				370	1700	1302	2007	1637	417.5	873	378	371	359
				363.5	1124	2008	1165	1130.5	596	493	937.5	371	360
				365.5	1240.5	948	1360	2405	1176	812.5	422.5	382	352
				316	1751	2553.5	1555	2854	599	973	557	366	464
				368	1057	2422	1413	926	1279	691	537	360.5	362
				371	1458	1838.5	1193	837.5	1166	368	659	612	403
				348.5	1422	1970	1111	1114.5	425	530	615	433	359
				370	1873	3366.5	2844.5	884	2573	419	681.5	367	375
				369	1349	1004	1932.5	841	691.5	419	727	363	609
				367	1428	1479	2000	1801	1460	654	399	428	463
				365	1549	1481	776	846	611	437	411	397	360.5
				325	1782	3497	1090	902	758	391.5	391	623.5	361
				371	1246	1358	925	1295	482	388	379	368	386
				371	1729	1565	1249.5	1442	842	711	821	426	470
				377	1505.5	1781.5	1360	1505.5	418	874	392.5	410.5	370
				378.5	1259	1525	2310	1550	674	666	377	367	357
				359	1127	1260	1550	1046	409	637	381	444	330
				373	1507	2518	1559	732	475	485.5	356.5	683	363
				372	1846.5	1625.5	1038	1357	2149	397	722	411	365
				373	1109	1721	1256.5	900	436.5	395.5	438.5	380	369
				371	1369	1306.5	1211	1845	865	958	576.5	1112	370
				366	1814	1562	1287	982	1349	652.5	528	385	373.5
				375	1380	2691.5	2105	1473.5	1866	591.5	779	367	405
				373	1561	1221	1468	877	439	402	391.5	372	361
				367	2208	1391	1812	1526	707	1111	373.5	376	362.5
				377	1122	1937	935	1198	993	1224	466	372	356
				363	1450	2115	1238	1329	1031	475	931	367	373
				371	1274	1232	1472	437	1320	386	389	375	362
				370	1418	1822	992	477	830	1234	401	550	496.5
				376	1120.5	1517	996	1110	491	3446	364	628.5	362
				366	1304.5	1001	1565	592	617	801	924	372	380
				364	1703	1146	1514.5	1091	638	745	382	376	386
				354	1201	1221	1190.5	862.5	1770	414.5	579	372	550
				371.5	1453	1701.5	1481	1221	836	774	407	666	359
				372	1694.5	909	987	1388.5	1793.5	1263	566	393.5	367
				359	1203	1473	1280.5	1782.5	1033	1125	361	378	370
				371	1682	1066.5	1052	899	960.5	443.5	407	374	359
				371	1633	1990.5	986.5	798.5	806	574	492.5	368.5	368
				367	1373	1199	1367	1532	2533.5	1104	1010	380	369
				320	1525	1800	1233	721	852	617	564	507	376
				372.5	1187	1745	2991	1047	1711	991	393	381	366
				358	1329	1355	1093	1139	354	1238	379	370	390
				386	1959	1269.5	3135	918	1151	734	398	370	390
				331	3524.5	960.5	1310	448	520	409	532	500	362
				369	2003.5	1024	1173	1278	698	403	1097.5	360	503
				373	1522	1159.5	1277	987.5	1511	604.5	387	645.5	358
				383	1395	1086	1608.5	1358	904.5	491	1042	366	364.5
				386	1201	781	1290	1073	501	712	368.5	554	368
				346	1225	860	721.5	1506	1188	1041	374	774	589
				339	1651	1358	1264	1694	645	1618	487	411.5	364
				373	2431	4260	1288	2020	918.5	996	405.5	373.5	496
				376.5	1285.5	1832	1473	1195	388	424	405	380	361
				372	1124	1380.5	2337.5	1007	1135	1407	568.5	482	362
				360	1599	2189.5	1322	1831	1568	685	413	368	365
				366	1282.5	1319	839	1234.5	529.5	1705	548	388	365
				375	1939	2167	1372	1332	556	433	375	370	367
				377.5	1348	1309	696	1875.5	1466	530	397	427	370
				351	1152	1473	984.5	1315.5	745	593	1027	667	370
				377	2333	1112.5	2081	1791	2263	801.5	567	570	370
				377	1536	1449	1199	1510.5	703	410	400	361	352.5
				368	2457.5	1125.5	1385	1756	829	1167	374	375	414
				384	2800	1238	1076.5	984	1064	424	386	367	352
				371	1882	1205	1130	1416	938	869	409	366	375
				367	1162	1244	1923	761	1361	423	480.5	369	367
				368	1409	1336.5	1717.5	683	1254	431	781	375	328
				354	2390.5	1320	1387	1218.5	627	408	433	388	356
				374	1217	1194	1863	1285	1041	839	465	380	465
				370	1845	1739	847	1364.5	663	405	415.5	380	364
				373	1092	1417	573	1259.5	1239	450	384	434	389
				371	1194	2074	1463.5	1330.5	1620.5	418	404	473	366
				372	1651.5	1033	939.5	1153.5	477	380.5	791	366	368
				375.5	1080	1236.5	1520	1238	658	496	453.5	358	559
				372	1576	1340	1346	1538	1596	954	666	374	345
				375	1172.5	1626	1364	1190.5	952	696.5	534	400	362
				374	1395	1055	1482	1478	1605	742	367	370	379.5
				363	2063	1409	1183	1474.5	1038	1738.5	375	371	369
				370	2413.5	1870.5	1133	1301	882	2342.5	374	368	499
				376	1446	1917	1249	1491.5	1114	408	687.5	360	651
				374	2218	1143.5	1523	1065	2850	407.5	402	375	366
				373.5	1311.5	2048	1185.5	598	1141	628	436	633.5	404
				377	1558	1777	2204	1349.5	1146	1614	365	383	392
				363	1339	1002	1681.5	1105.5	637	2037	564	375	387
				361	1085	1350	1319	875	900	715	368	532	378
				364	2124	1546.5	1034	1166	1139	391	382	351	360
				369	1849	1179.5	1971	1075	1289	727	375	385	364
				376	1159	1641	2913	954	728	638	1086	370	614
				367	2615	1798	2471	1039	1496	1412	390	369	623
				365	1456	1274.5	2196.5	1525.5	1247.5	1209	486	378.5	353.5
				365	1178	1923	2324	1872	847	967	729	322	344
				387	1116	1683.5	864	1196	918	881	387	356	409
				362	1242	1318	1477	926	758.5	632	449	364	367.5
				365.5	2259	1816	1330	1646.5	521	782	382	370	364
				394	1329	1572	1198.5	1612	406	648.5	401	388	370
				368	2955.5	1451	1548	1198	817.5	444.5	426	954	355
				371	1443	1587.5	1435	565	752	1066	385	370	367
				357	1644	2579	1739	1160	1086	398	389	367	357
				372	1362	1387	1003	1316	644.5	894.5	683	317	502
				379	1252	1628	1265	1164	1321	1205	353	371	365
				373	1564	1221	1624	1257.5	470	433	378	368	372
				369	1903.5	1618	1047	469	552	407	390.5	540.5	357
				361	3443	1483	1103	712	572	403	701	493	376
				368	1165	1608	1417.5	1390	1786	551.5	421.5	390	364
				359	1272	1162	1023	1867	1689	376	366	719	367
				386	1095	1500.5	1517	886	1533.5	709.5	446	571	367
				372	1583	1351	1112.5	875	1567	1665.5	560.5	391	357
				380	2229	1505.5	795	891	2028	1836	398	360	367
				374	3006	1819	1053	671	533	1216.5	476	442	355
				361	1488	1875	1778	427	541.5	547	794.5	384	358
				373	1174	1554	1500	1153	1387.5	413	408	375	372
				373	2910	973	1762	452.5	1658	775	623	382	473
				372	1653	1167.5	1477.5	863.5	934	1695.5	750.5	362	387
				376	1376	1746	869.5	707	1165.5	1311	669	362.5	359
				369	1063	1878	1101	1496	2258.5	905	374	616	365
				364	1462	1484	1124	1688	1111	987	781	348	365
				365	1091	1743.5	1740	1507	644	893.5	615	474	364.5
				369.5	3305	1246	1449	1128	610.5	1222.5	525	1033	370.5
				361	459	1237	1455	1715.5	1033	406.5	559	564	892
				378	1330	1562	1141	1017	1425.5	640	424.5	371	362
				373.5	1542	1385	1112	1282	1474	680	371	366	1656
				374	1600	1171	1847	1005	422	400.5	506	613	353
				375	1668	1346	1361	1086	570	522	1074	683	356.5
				359	1117	1535	814	421	1117	1474	374	374	366
				354	1514.5	1951	1399	1994.5	1113.5	1451	581	394	368
				372	1366	1429	1195	1600.5	1559	485	1355	340	351
				380	2444	2521.5	1237.5	1443	1232	409	382	354	356
				358.5	1568	1220	1318	924	1305	690	624	657	374
				354	1594	1257	1163	1185.5	395	408	379	497	357
				367.5	2242.5	1292	1387	1834	775	1413	411	369.5	356
				384	1084	1349	1715	728	1036.5	579	389	370	371
				365.5	1737	1600	961.5	1275	869.5	398	390	371	364.5
				379	1291	1992	1169	1097	735	1249.5	482	400.5	363
				370	1014	1821.5	1707	1954	1430.5	724	376	365.5	367
				367	1668	1629	1542	1377	988	1115.5	376	357.5	360
				371	1922	1080	1459	1964.5	1472	571	397	355.5	442.5
				351	2071	1585	1744	1561.5	833	637	378	381.5	386
				368	1240.5	1863	1075	1257	570	909.5	386.5	382	363
				353	1158	2081	1246	1192	1507.5	1169.5	366	509	863
				381	447	2076	1029	711	512.5	719	401	466	343
				369	438	4588	1632	1169	1613	496	370	401	364
				373	1119	1128	1419	742	440	805	442	357	410.5
				373	1180.5	1660	3844	554	508	531	478	364	402.5
				376	2203.5	1432	1245.5	977	960	696	395	371	368
				360	1336	1322	1370	1245.5	409	655	385.5	372	364
				366	2284	1651	1616	631	1529	1107	385	370	369
				377	1513.5	1597.5	1077.5	1501.5	699	499	401	324.5	360
				356	1877	2894	2289.5	1249	1000.5	400.5	391	371	365
				378	1577	1420	1111	1201	1079	871	992	386	319
				377	2655	1415	1225	1573	504	382	371	389	362
				372	1130	1116.5	2120	1599	607	754	819	543.5	376
				354	1592.5	1974.5	978	526	421	428.5	478	387.5	376
				381	1701	1490	1292	1389	1874	546	386	488	512.5
				358	1900	1237	897	1669	550	1470.5	1232	364	436.5
				374	1554	1236	1380	1479	426	2029.5	380	379.5	358
				358	1739.5	1296	1436	556	1338	563.5	381	366.5	376
				369	2017	1072	1286	1309.5	872	934.5	504	391	321
				377	1320	1227.5	1675	1121	1339	410.5	736	361	348.5
				374	1660	1691	742	2592	672	579	352.5	441	382
				383.5	1593	3080	1052	1582.5	1265	407.5	451	373	362
				400	2549	1400	1549	1748	434.5	1074	830	378	410
				359.5	1076	1525	808	2025	446	1134	385	462.5	363
				360	1374	1319.5	989	1207.5	823	1323	514	376	417
				372.5	1624	1223	1089	447.5	947.5	1138	398	357	521.5
				388.5	1181	4338	943.5	909	1160	636	381	374	407
				370	1133	979	1040	719	1407	431	362	642	366
				374	1463	1399	1715	2893	1498	1368.5	573	695	363
				316	1140	1297	1006	2128	583	586.5	488	374	346.5
				359	1823.5	850	1448.5	664	1137	1490	505.5	515	365
				368	1305	1992	1194	1257	903	615	396	563	364
				360	1743	1434	1126	1731	1591.5	624	382	469.5	721
				372	1293	1039	1024	1011	676	628	370	390	367
				376	1176	2025	1788	998	1281	1493	377	373	361
				375	1768	1327.5	1383	866	1150	761.5	960	634	405
				376.5	1866	2028	1552	1134	915	829.5	373	369	376
				400	1682	1351	943	616	1312.5	983.5	369	715.5	363
				374	1325	1524.5	1625.5	438	691	683	481	369	686
				371	1508	2206	813.5	931	597	1343.5	369	825	367
				401	1294	1863	1441	955.5	932	1346.5	795.5	384.5	352.5
				376	1938	1894	3037	1260.5	703	705	639	351	363
				368	2243	1314	996	1174	753	633	686	368	369
				370	2599	1570	1651.5	1085	867	1012	526	706	359
				380	1345	1612	1449.5	1586	1726	436.5	395	481.5	505.5
				373	1538.5	3076	1254	651	2137	468	702	615	375
				362.5	2851	1819	1080.5	1201	608	1114	402	682	355.5
				368	1500	1146	1416	1522	411	411	2216.5	1025.5	372
				377	2070	1344.5	1419.5	807	1238	585	538	368	400
				363	1877	1342	1392	1336	1335	408	391	363	357
				371	1668	1060.5	2567	1300.5	1728.5	381	433	883	359
				366	1300	1584	2006	458	2438	608	384	371.5	357
				365	1148	1131	1154	1051	1408	389	1023	370	373
				360	1889	1417.5	1671	2497	900.5	404	382	373	355
				366	1850	1264	1262	851.5	1214.5	398	383	352	387
				372	1036	1033	786.5	2161	2331	1110	507	1268.5	370
				364	1440	1593	995.5	1123	1273.5	531	750	492	393
				368	1275	1516	1251	958	1397.5	1019	380	403	393
				352	1504.5	1604	1154	1172	1550	399.5	373	425	407
				369	1374	1215	1241	1546	1231.5	955	432	429.5	351
				340	1556	1344	1101	1086	1496.5	2180	388	373	352
				363	1615	949	1386.5	1515	1659	908	623.5	386	372
				380	2148	1306	2427	1176	654	723	987.5	344	364
				363	1128.5	1368	1225.5	1559	458	984	391	384	369
				366	1436	1125	1325	1375	1569	395	387	372	414
				374	1969	1256	2224.5	1659	425	983	382.5	345	463.5
				340	1354	1477	1168	1204.5	461	451	830	367	506
				383	1653.5	1824.5	1162.5	1076.5	1725.5	687	501	626	776.5
				370	1535	1879	1625	2054.5	569	406	394	369	450
				367	1590	1863	1607.5	1375	1731	1358	463	490	365
				379	913	1257	1121	1652	2256	1217	1271	375	362
				367	1716	1389.5	1000	914	1146.5	1875	375	367.5	372
				351	2143	1675	1591	1459	1369	430	399	371	445
				359	1369	1354	1349	1120	1328	520	790	364	375
				375.5	1058	1558	1854	990	1573	911	537	390	366
				360	1196	1707	1229.5	966	734.5	406	544	322	413
				386	1413	1714.5	1166	975	835	1089	383	378	360
				345	1501	1914.5	1060	1982.5	699	692	397	369	479
				382	1026	1026	1318	2010.5	573	735	394	553	382
				363	1340	2183	971	1889.5	427.5	575	387	775	358
				375	1523.5	1361	1862	1541	1492	391	1031	390	363
				374	1939	1142	1416.5	1883	1401.5	545	403	372.5	413
				342	1428.5	1396	1123	2153	1815.5	576	577.5	366	368
				357	2004	2054	2360	1199	2175	434	363	368	354
				366.5	1523	1813.5	2048	927.5	932	1185	439.5	378	398
				368	1490	1314	1011	1183	1250.5	417.5	388	379	354
				367	1552	1341	1287.5	967.5	1411	392	499	350	373
				366	1221	2081	1343	1930	1420	474	381	425	366
				365	1460	1138	1774	886	1341	754.5	371	394	357.5
				385	1931	1606	1363	1987.5	2273	545.5	377	369	364.5
				379	1553.5	1654	1244	1068	1450.5	1375	402	366	357
				369	1557	1551.5	1221	1112	1203	420	631.5	363	364
				321	1631.5	1174.5	1033	1268	1204	444	523	395	370
				376	1284	1991	1484	3272.5	1056	1394.5	469.5	356	421.5
				361	1670	1419.5	1537	1301	1658	700	408	441	365
				366	1028	1276	951	1319	1026	374	394.5	407	509
				364	1764	1273	1422	1490	607.5	1460	373	367	359
				378	2613.5	1558	1216	1157	1162	571	395	385	367
				380	1475	1316.5	1440	2339.5	1065	394	449	373	371.5
				369	1627.5	1595	1305	1494	1573	391	481.5	356.5	357
				355	1840	1224.5	1440	1686	2582	399	411	670.5	361
				364	1858	1934	1197	798	1046	458	383	551.5	372
				371	1096	2553.5	1305	986.5	1018	384.5	1403.5	370	365
				364	1139.5	1221	1238.5	635	1366	408	955	377.5	341
				368	1221	1255	1619	963	2044.5	482	490	1167	362
				372	2340.5	1391	1660	1104	1031	467	645	374	358
				365	2372	2050.5	2252	1626	1503	617	372	1462	366
				381	1529	1145	1373	1273	1160	979.5	427	463	383
				362	1189.5	1412	1724	1342.5	853	1426.5	580.5	604	365
				371	1488	1298.5	1153	1164	1013	2215	387	363	356
				370	1378	1399.5	1103	1152	1290	622	529.5	365	379
				324	1254.5	1815	1593.5	1554	757.5	562.5	385	356	367
				371.5	1304	1674	1370.5	1092.5	3087	552	1017	362	362
				377	1184	1199	1499	1227	948	928	408.5	363	362.5
				365	1652	1415.5	1420.5	1545.5	569	577	380	362	359
				374	2018.5	1383.5	1612	1163	1335	1658.5	724	375	379
				366	1441	1324	1356	2016.5	790	557	954.5	370	365.5
				358	1265	984.5	2046.5	976	673	535	390	579	361
				370	1144	1985	1223	941.5	1048	499	1000	707	362
				382	3100	1697	1833	1959	2086.5	914.5	395	790.5	362.5
				363	2061	1340	1594	878	1829	423	1259.5	357	397
				378	1554	2018	1184	1470	1309	1438	387	366.5	369
				383	991	993	926	1257	1625	945.5	411	384	384.5
				375	1063	1284	1404	1509.5	1465	1347	702	362.5	382
				369	1503	1768	2330.5	1406.5	783	498	620	474	368
				374	1885	1453	1111	1086	969	1758	412.5	363	348
				371	2106	1165	2432	1334	1112	1418	513	374	355
				371	1206	1036	1553	1367	1043.5	699.5	405	385.5	373
				391	1117.5	1450	869	1368.5	976	453	615	381	372
				363	1232	1103	1517	1804	1842.5	2795	495	439	381
				355	1545	1002	1614	1396	1216	392	404	376.5	563
				375	1539.5	1347.5	1219	1032	957.5	1629.5	505.5	362	360
				364	1379	1406	929	1074	1135.5	403	553	339.5	355
				367.5	1526	976	1653.5	1269	1104	545	749	374	499
				376.5	1571	1571	876.5	1041	1109	375	394	351	363
				374	1795	3577	1339	719	1687	442.5	405.5	383	370
				367	1413	1560	1069	1131	1295	1055	533	715	487
				362	1337	1775	1205	1270	540	384	411	363	373
				390	1095	1451	1004	2329	1272	1057	380	468	540
				354	2621	1006	1991	1306	1361	633	385	376	346
				364	1448	2910	1073.5	1319.5	893.5	482.5	666.5	367	373
				367	1401.5	1442	1704	1113	1291	1291	381	470	371
				374	1294	1396	1082	694	1152	479	405	402	373
				387	1464	1681	1096	1398	779	671	607.5	376	370
				366	1879	1335	1160	1253	1130	2107	685	588	424.5
				363	2419	938.5	1108	1268	1082	2026	341	377	364
				368	1611	1221.5	1455.5	1296	1039	402	389.5	381	370.5
				398	1097	1561	2350	1994	1194	831	1210	365	412
				369	3184.5	1782.5	1547	1132	1021.5	630.5	936	367	360
				368	1506	1234	1580	1492	1599.5	535	610	359	401
				357	2188	1248	1461	2271	909	1216.5	396	376	408.5
				366	1403	1717	1047	1282	774	660.5	1214	360	398
				388	1237	1960	1194	1389	1512	600	792	371	362
				393	1955	1575	1102	1414	1522	1598.5	380	398	356
				368	1457	1444	1306	1113	1587.5	1008.5	476	369	371
				330	1136	1055.5	1453	2413	459	518	714	379	363
				359	1472	1132	2167	943	1286	639	389	834	380
				373	1466	1133	1157	1069	869.5	431	371	377	749
				356	1442.5	1979	1310	1789	866	1363	383	527	379
				379	1297	1302.5	1414	1168	1200	463	367.5	372	490
				351	1452.5	2710	1802.5	1140.5	773	694	540	396	314
				369	1333	3978	1816	995	468	412	392.5	379	361
				374.5	1643	1902.5	1455.5	1193	934.5	1705	596	513	438
				377	1094.5	1216	1260	1625	1320	1995	390.5	688	371
				392	1169	1900	1202	1813	414	1951	617	368	387
				374	1487	1354.5	1358	1300	1213	441	505	1036	363
				368	1190	1526	1229.5	809	1027.5	371	1336	376	382
				367	1403	1461.5	1072	1448	1483	395	393.5	396	371
				371	1594.5	1188.5	1252	1032	641	1242	390	369	316
				380	1946.5	2029	1406	1367	1058	1757	1001	382	371
				360	1545	1294	1512	1220	1067	766.5	628.5	375	422.5
				365	2073	1133	1214	1280.5	967.5	718	386.5	819.5	736
				366	1622	1621	1998	1196	1778.5	885.5	377	374	355
				362	1553	1345	1923	852.5	618	1676	398	554.5	948
				361	1412	1289	2322	1791	942	391	738.5	384	527
				363	1779.5	2202	1366	446	1998	395	474	378	370
				371	1535	1107	1897.5	1484	1219	410	394	360	347
				366	1404	1268	1300	645	771.5	396	554	361	335
				370	1125	1320	1462	1184	1825.5	1017	389	379.5	356
				369	1255	1614.5	3127	1263	708	395	624	351	385
				398	1770.5	2606.5	1217	1089.5	691	764	449	375	384
				376	1320	1171	1223	1018	1758	597	780	379.5	375
				368	1034.5	2207	1485.5	2424	1147	1064.5	395	371	430
				320	1872.5	1382	1085	1026.5	670	1354	366	536	374
				377	1240	906	1389.5	1602	1045.5	906	383	378	362
				369.5	1518	1191.5	636	1618	1887	1035.5	1104.5	364	347
				373	1440.5	1390	1345	2185	1191.5	2053	368	373	575
				392	1467	1306	1603	1098	1093.5	1573	376	383	1063
				354	1175	1443	1251	1679	924	729	652.5	377	405
				357	1651.5	1369	1720	1269	1268	1031	393	372.5	361.5
				358	1994	1639	1066	1426	686	1852	423.5	371	342.5
				374	1285	1620.5	1473	999.5	1448.5	1270.5	380.5	367	365
				404	1373	1880	1158	910	1104	463	408	360	375.5
				364	1695.5	1325.5	844	1061	1606	508	415	757.5	530
				380	2743	1306	1110	1359	1188	1321	478	359.5	363.5
				385	1268	1754	1606	1400	1199	1024	436	481	376
				371	1048	2036	643	1809	777	440.5	1161	361	409
				377	1632	1206	1169	1424	954.5	1623	376.5	1361.5	358
				365.5	1550	1103	1796	1279	464	1215	431.5	388	345
				365	1815	989	1060	671	482	392	419	385	361
				393	2455	1799	638	1498	1013.5	474	1393	370.5	357
				381	1205	1446	1321	914	1021	545	375	364.5	369
				370	1179	1420.5	2076	632	880	1057	1010	403	374
				375	1721	1582	1483.5	1570	1198	1089	757.5	497	377
				364	1583	955.5	1202	1306	1327	607	383	374	359
				369.5	1326	1066	1682	1072	1297.5	1316	643	367	362
				369	1778	1332	1462.5	1066	1318	1071	621	439	351
				374	1341	788	1002	1121	1134.5	854	420	371	316
				377	1489	1719	1129	1171	693	927	437	462	394
				368	1776	1312	1002	960	1169.5	899.5	434	481	374.5
				375	1170	2561.5	1340.5	1485.5	1003	675	729	370	412
				365.5	1796.5	2008	2108	839	2114	484	704	357	375.5
				367	1999	1885	1377	1509	1114	1254	472.5	676	382
				373	1228	1538	1182	1318	1876	1165	433	840	374
				369	1296	1121	693	1373	668	885.5	379	365	377
				376.5	1396.5	1121	1265.5	667	709	821	401	365.5	351
				375.5	1611	1303	1109	471	1134	410	387.5	375	797.5
				375	1598	1727	1657.5	1645	1122	1723	952	377	1340
				379	2072	2553.5	2076.5	1377	1142	550	385	450.5	386
				371	1465	1046	1838	1450	1433	1144	466	365.5	370
				321	1097	1568	1564	1343.5	647	1475	375	421	380.5
				374	2397	1512	1766	2408	932	648	398	563	728.5
				364	1719	1501	1595	1638	935.5	635	353	535	377.5
				359	1678.5	1156	1219	1117.5	1881	813	382	1792	363
				376.5	1232	1335.5	1257.5	1877	1009.5	764.5	405	389	356.5
				330	1792	1603	1151	883	971.5	1638	980	376.5	395
				374.5	1497	2287	1327	560	1399	1121	349	424	366
				395	1590	1766	1217	1324	1007	1156	379	362	367
				374	1664	1479	2145	1085	1561	1022	385	376	360
				352.5	1423	1856	1190	1303	1395	431	1143.5	350	362
				363	2003	559	1372.5	1197	1583	570	561	500	364
				378.5	2174	1196	1650	1605	498	669.5	705	382	395
				357	1818.5	2357	1657.5	1525	1097	537	535	374.5	352
				368.5	1653.5	1789	1493	1199	1361	416	577	379	361
				384.5	1370	1341.5	1719	1445	1401	673	368	322	349
				376.5	2104.5	1004	1272	1085	1153.5	591	393	382	399
				372	1600	1783.5	1338	1120.5	784	900	651.5	401	408.5
				375	1035	2091	1270	1645	1095	1393.5	868.5	354	459
				368	1150	1458.5	2324	1765.5	1005	1224	471.5	376	695
				359	1250	1153	1112.5	1008	975	853	374	379.5	381
				369	1765.5	1481.5	1148	1164	884	839	544	414	354
				371	1554.5	1736.5	2058.5	1238	1541	945	1745	403	364
				360	1419.5	1455	917	1666.5	678	781	395	491	367
				379.5	2175	5487	1193	1714	1571	1645	600	388	401.5
				369	1628	1350	1401.5	1209	2192	2215	396.5	357	448
				384	1396	1448	1358	1490.5	1352.5	1046	909	1464.5	352
				367	1639	1880	1253.5	1688	1212	855	382	358	359
				363	3203.5	2231	1787	1328	992	627	678	508	456.5
				361	1717.5	1203	1035	1792	973	587	561	372.5	328
				389.5	2085	1616	1725	1194	1275	775	382	349	359
				371	1509	1417	1103	1247.5	1847	1436	365.5	408	348
				378.5	1587	1261	1619.5	1052	644	902	1240.5	379	313
				365	1387	1314	2914	941.5	654	675	602	366	355
				369	1511	1387	1314	1631	566	630	462	366	381
				374	1203	2532.5	1356	713	1697	787	568	396	451
				374	2038	1235	614	1462.5	707	2032	2417	478.5	339
				363.5	2028	1354	1321	1125	1380	755	1387	2200	328
				322	1592	2206	1250	1382	908	523	2229	371	358
				365	1413	1036.5	1094	1100	648	641	1544	371.5	555.5
				378	1742.5	1723	1295	1685	1089	1060	401	380	438.5
				366.5	1684	1439	1184	2929	461	2277	664.5	503	627.5
				364	1563	1852.5	1574	1265	478	397	1034	442	370
				373	1535.5	2576	1218.5	1190	1450	837.5	482	388	360.5
				369	1722	1697	1593	626	819	888	562.5	372	364
				356	1380	1491	1967	1147	653.5	410	698	372	363.5
				378	1070	1320	728	1550	2303.5	389	927	566.5	364
				374.5	1412	1366	940	1568	541	657	522	427	360.5
				376	1486	1182	934.5	1301	1921.5	2121	392	369	477
				378	2830.5	2623	1001	1124	1853.5	625	544	365	463
				322	1922	1238	1030	622	918.5	711	685	374	369
				374	1399	1297	1103	875	526	848.5	758	364.5	754.5
				359.5	2025	1377	1331.5	1096	931	1307	395	368	365
				366	1233	1414	1364	1401.5	1293.5	388	614	381	527
				369	1445	1225.5	773	991.5	843	1288	372.5	363	362
				361	1154.5	2151.5	1225.5	1621	1017	856.5	398	379	357
				353	1845	1164	1392.5	948	563	523	1109	450	372
				371	2733	1695	724	988.5	1049	894	678	381	357
				354	1700.5	1406	1282	1459	3615.5	613	1775	365	356.5
				376.5	1342.5	1813	1091	1632	778	626	698	376	2983
				376	1537	2097	1863	999	1350	608	811	366	374
				369	1482.5	1159.5	1342	1196	1944	1179	733	381	362
				378	1253	2494	983	1942	1061.5	881	676.5	386	350
				377	2010.5	1560	1118	1796	1231	1027	1595	373	542
				357	1627	1564	1300	1245	844	400	598	368	592
				378	2184	715	1305.5	1741.5	1127	807	535	398.5	563
				388.5	1604	1479	2123.5	1425	1013	692.5	723	365	346
				373	3221	1368.5	971	2390	860	395	554	405	599
				368	1351	1108	2606.5	1365	1242	800	742	367	689
				371	1717	1510.5	1385	1464	1183	411	593	349	360
				325	2361	1247.5	1202	1825	993	648	1627	386	362
				368	2026	1886	1104	1326	744	566	386	615	372
				318.5	1362	1236.5	1458	827	1065	981	1591	366	416
				367.5	2283	1004.5	1301	2248	1400	906.5	406	364	361
				373	1634.5	1587	1355	610	684	1236	720	370	742
				378	1678	2828.5	1100	1979	1216	560	925	388	369
				366	2159	2397	928	835	806	696	410	367	366
				386	2296	1432	834.5	1132.5	1258	725	509	403	355
				381	1458	1505.5	2210	951.5	709	1102	707	1221	480
				365.5	1773	1409	1227	1153	2139.5	1573	647	381	636
				374.5	1746	1261	1224	1190.5	1670	1234	1817	632	366
				365	1737	1481	1116	764	890.5	1805	741	482	363
				359	1880	1589.5	820.5	1840.5	1254	1463.5	387	722	379
				378	1498	1330	1443.5	862	799	849	630	547	359
				382	1557	480	1182	1246.5	1972.5	1080	603	412	367
				359.5	1493	2835	1206.5	931	789.5	995	779	342.5	520
				365	1575	2119.5	1564	1052	856	473	1343	386	352
				373	1250.5	1468	1178	1574	405	810	449.5	374	371
				366	1480	1226.5	1512.5	575	2130	1158	1642.5	426	369
				359	804	1388	1008	1041	524	395	619.5	362	527
				334	1685	1794	1427.5	1819	1149	1337.5	796	821	340.5
				406	1327	1251	944	1109	693	1675	388	366	1288
				337	1976.5	1013.5	1324	1706.5	677	546	385	317	368
				361	1308	1717.5	1634	1070	1194	826	692	382	365
				386	1073	706	2777	1194.5	425	662	552.5	362	328.5
				378.5	1644.5	1620	852	943	1054	1171.5	2790	318	367
				369	1785	1380	1554	1402	2158.5	719.5	367	361.5	1241
				383.5	2228	1722.5	858	1155	1199	1550.5	391	376	368
				376	1410	3612.5	1285	876	407	839	954	353	608
				375	1626.5	1546	1178.5	1270	648	568	374	364	345
				370	1099	1623	1352	1340.5	926	1398	667	367	368
				371	2011	1187	1706	1366	756	1000	399	379	308
				373	1395	522	1370	1078	1157	1031	706	379	364
				369	1597	1290	1258	1258.5	1351	1556	580	759	375
				365	1587	1159	1060	752.5	1370	2175	526	354	361
				361	1394	1975	1321.5	1244	1047.5	1870.5	692	378	363
				369	1635	1502	1700	2241	1000	652	868.5	502	354
				367	1709	1417	1228.5	1530.5	1277	404	463	359	432
				363	1387.5	1656	2493	1132	2089	1379.5	378.5	558	368
				360	6513	1535	946	743	975	656	632	371	361
				367	1430	1617.5	1330	1411	1331	1156	661	612.5	365
				354.5	1477	1607.5	1309.5	1185	684	693	435	376	448.5
				365	1933	1543.5	1275.5	1406	2003	852	390	388	852
				359.5	1368	1698	1414	938	891	796	502	373	371
				364	1644	1999	1048	1091.5	991	380.5	1096.5	376	363
				388	1570	1853.5	1195	2079	1394	1023	620	365	370
				378	1219.5	1432	1200	1087	976	782	559	368	361
				373	1565	1449	1525	459	1771	726.5	389	564	708
				374	1418	1580	1281	1376	440	378	391	397	380
				375	3863.5	1132	1850	1310	422	873	381	432	371
				357	905	1394	1334	1166	1052.5	1058	1761	469	357
				369	1260.5	2137	1950	1282.5	1396	2325.5	1127	366	370
				359	1472.5	2224	1253	1380	1469	694	491	372	574
				378.5	1208.5	1563.5	945.5	1239	710	723	374	386	360
				379	1957	2915	1563	1693	1089	384	496	381	1308.5
				377	1703	1292	1425	1682	422	612	577	379.5	728.5
				376	1863.5	1443	1382	1306.5	1241	402	723	342	367
				379	1804	1490.5	1425	1708.5	538	639	1045	472	373.5
				368	1441.5	977	1507	1381.5	1103	1353	487.5	491	343
				387	1377.5	2000	1138	1763	735	410	502	368	385
				375.5	1384	884	2136	1624.5	1717.5	674	454	319	374
				367	1913	2669	776	502	816.5	603	366	475	558
				361	1378	1503	1603.5	994	1525	401.5	632	361	361
				369	1510	1107	551.5	1956	1617	1844.5	645	386	356
				345	1704	1423	896	665	1193	396	1103	400	355
				353	2408	990	1516	1112	1201	1165	386	449.5	354
				332	1472	1249	1565.5	1163	1126	972	400	378	365
				349	1370	1528	973	1191	1342.5	786	392	351	353
				372	1521	1526	1048	2348	1453.5	996	709	416	459
				368	1263	1466	1089	1554	1217	576	716	616	418
				370	1305	1292	1170	1519	1170	1364	424	306	364
				316.5	1489	1981	1161	849.5	404	930	534	1194	366
				368	987	1111	743	829	404	377	1870	370.5	356
				396	2250	1240	1115	2164	1776	574	601	388	756
				377	1067.5	1649	1277	1341	1172.5	612	392	368.5	349
				395	1608	1230	1753.5	860	953	1178	1010	865	372
				391.5	1747.5	1348	1192	1501	880	1007	349	1400.5	449
				377	1747	1575	1226	1223.5	1248	645	555	362.5	515
				355	1373	1703.5	2166	1347	1962	479	384	361	363
				414.5	1398	1827.5	1113.5	1217	1858	428	506	387.5	363
				372	1531	791	1820	1353	695	1280	409	409	379
				368	1760	1268	1130	1532	1427	1115	386	357	371
				362	1094	2278	1462	2732	1841	663	1837	482	339
				380	1574	2350	1320	1320	983	628	791	371	364
				360	1263	1518	1201.5	1140.5	842	404	684	511	680.5
				363	1481	1637.5	724.5	1150	1146	405	827	605	575
				367.5	1534	1165	918	1456	794	404	371.5	615	343
				372	1594	1393	1225	1796	1155	921	521.5	464	625
				370	1168	1177	1236	1196	539	537	629	382	348.5
				354	1646	1605	2099	671.5	1500	1298	383	440	558
				372	1235	708	1115	797.5	1621	1022	428	383	1113
				366.5	1743	1500	2102	1674	440	570	658.5	683	368
				368	1829	1668.5	1428	555	1436.5	1026	707	397	357
				354	1446	1355	1056	1311	951	757	658	363	373
				370.5	1395	2797.5	610	988.5	1089	946	553	373	490
				343.5	1316	1416	1706.5	795	636	747.5	1056.5	709	362.5
				390	4814	1630	1143	1136	1091.5	802	936	1305	350
				373	2142	1933	607	984	697	930	394	1359	375.5
				369.5	1382	1665	1802.5	636	1612.5	805	425	652	361
				394	1315	1420.5	1217.5	1349	720	518	1027	650	521
				373	1569	1408.5	1109.5	1160	608	368	612.5	367	358
				431	1302	1023	1322	1511	438.5	400	374	1287	350
				368	1131	1244	1153	1553	1101	1165.5	373	1091	371.5
				397	2496	1171.5	1145	1417	1283	1876	431	361	369
				364.5	1718	1465	1224.5	1632	1091	386	1360	654	362
				348	2266	1701	967	1084.5	1018	416	895	594	353
				362.5	1204	1530	1246.5	1016	1607	1700	450	631	344
				362	1725	984	1243	1553	1275	767	788	856	555
				371	1326	1386.5	1666	1578	1038	608.5	360	765	1074.5
				355	3070	1152	1412	1297	1584	481	873	376	366
				367.5	1691	2210.5	1703.5	501.5	2505	1109	583	542	364
				391.5	2017.5	1435.5	1382.5	922	868	404	1031.5	653.5	362
				364	1064.5	1199	1634	1216.5	754	407	824	972	982
				370	1437	1529.5	1314.5	757	1268	1465	723	372.5	364
				378	1375	1330	1477.5	1350	666	1213.5	991	361	317
				364	1680	1966	940.5	474	883	396	381	354.5	373
				371	1721	1179	1177	1832	1656	1616	373	374	367.5
				371.5	1096.5	1236	2088	1192	428	580	686.5	368	434
				357	1339	877	1570.5	947	870	414	593	410	467
				371	1742.5	1636.5	1162.5	914	1768	968.5	593	383	423
				370	3421	1567	1077.5	1092	858	813	400	361	366
				374	1327	1727.5	1332	1361.5	1424	968	638	971	684
				371	1110	1116	1058.5	952.5	1150	479	963	366	361
				366	1611	1152	1132	437	398	403	630	1046	360
				370	1607.5	1362	1566.5	1314	994.5	836	972	483	368
				356	2039	2105	1753	1365	1374.5	426	731	667	582.5
				373	1016	1488	998.5	684	853	1736	859	593	369
				353	1449	1669	1156	1168	1309.5	466	482.5	396	543
				396	1544	1356	1352.5	1455.5	1093.5	1343	886.5	380	373
				361	1392	1141	1302	489	480	1170	372	362.5	363
				376	1728	1559	1267	1512	1291	483	454.5	484	488.5
				378.5	1922.5	1714	967.5	1795	2891.5	833	714	366	378
				367.5	1883	2486	2579.5	1748.5	843	730.5	366	385	361
				342	1605	1264	962	1503	977	1365	457	520	359
				382.5	1146	1380	1339	1219	940	397	408	380	587
				372	1813	1401	1352	1407	535	676	501	531	357
				357	1105	1789	1164	1488.5	1713	1152.5	598	363	361
				368	1505	1242.5	1563	777	971	436	798.5	675.5	357
				373	1394	1740	1523	1971.5	1323	973	424	1058	376
				375	1475	1394	1311	689	421	829	643.5	482.5	373
				359	1453	1652.5	1391	1218	657.5	389	371	525	412
				359	1087.5	1818.5	924	1257	1116.5	415	458	550	407
				364	1443	1778.5	1871.5	768	630	1239	1509.5	1409.5	504
				379	1403	1200.5	1264	1158.5	1047	789	623	642	362
				363	1403.5	1254	1587	1663.5	619.5	1011	379	364	393
				378	1997	1032	1342.5	1307	728.5	758.5	844.5	1098	371
				371	1629	1063	1544	1334	813	603	871	620	596
				368	1178.5	1425	1865	1354.5	727	460	693.5	357	411
				371	1197	1424	1378	451.5	1509	1471.5	862	374.5	363
				372	1071	1362	1305	889	1200.5	410	652	364	410
				374.5	1541	2038	2250	1698	1157	1262	389	383	375
				366	1199	953	722	787	1764	633	555	436	389.5
				376	1816	1518.5	1424	1786.5	813	1049	398	384	383
				368	1674	1687.5	1556.5	1061	1130	484	552	369	362
				365	1155	1478	1868	1188	1127	719.5	933	463	370
				372	2266	1217	1248	1257	1076	441	334	612	355
				381	1174	1691	1190	794	443.5	441	370.5	363	514
				368	1546.5	780.5	1099	659	810	637	1850.5	734.5	364
				373	2070	1804	1653	1242	1136	1027.5	620	516	366
				373	1136	1157	1371	525	1297.5	1343	382	622	372
				372	1434	1321	1976	1381	660	519.5	379	799	446
				365	1823	1466	1183	1761	1540	981.5	478	453	377
				358	1491	1236	1854	942	656	412	914	606	370
				363	1693.5	1260	1782	933	1653	909	404	550	370
				367	1107	1380	1335	1300	701	804	374.5	774	365.5
				366	5876.5	1485.5	1635.5	497	1235	1466.5	584	495	371
				360	2313	1839	1540.5	656	1619	749	404	385	372
				372	1694.5	1087	1130	720	656	1675	386	367	435
				383	1175	1413	1982	1229	3641	1056	890.5	628	363.5
				372	1309	756	1701	1360	1345	772	526	755.5	356
				376	1894	1212.5	880	1036.5	1490.5	859	390.5	474.5	357
				375	1905	1120	1073	1307	1257	717	383	465	557
				372	1996	1190.5	1051	666	701	646	521	364	369
				352	1510	1739	1258	1218	999	1652.5	388	564	357
				360	2058	1495.5	1798.5	1390	1379	725.5	596	507	356
				371	1601	1611	1431.5	1522	975	613	566	500	353
				357	1497	1134.5	1280	1757	1717.5	1001	748	549.5	342
				375	3029.5	837	1503.5	437	1359	569	402.5	716	358.5
				358	1769.5	1685	1180	1237	1111	905	1206	393	364
				355	1340	1237	2635	1298.5	738	677	367	574	364
				362	1567	1133	886	1642	1062	845	1000.5	355	936
				374	1627	1649	899.5	1281	1292	1369	594	712	370.5
				374	1602	1329	1280	2962.5	1808	735	464.5	554	580
				356	1438	1069	1804	1013	654	789	1270	932	1058.5
				364	1533	1256	744.5	1547	518	596	371	401	402
				371	2215	1269	1100	1166	518	376	600	484	375
				360	1315	1503	870	1484	1392	398	1384	359.5	607
				371	1672	1023	1442	1287.5	1061	390	658	364	365
				367	1283	1223	1247.5	631	977	2494.5	682	911	353
				364	1616	977	1158	1248.5	659	620	405	367	371
				363.5	1583.5	1570.5	1159	1386	758	423	610	363	349
				369	1455	1083	1463	1018	1885	1580	385	366	361
				362	1808	1087	1173	1550.5	668.5	600	1017	522	355
				366	1803.5	1599.5	1423	1104	1298	432	680.5	427	521
				380	1400	1084	1440.5	1377	740	1422.5	528	361	378
				369	1702	1641	872	629	1947	648	961	724	364
				373	1541.5	1569	1101	784	611	1203.5	375	556	371
				373	1018	1233.5	1128	1065	947	626	504	716	361
				354	1271	1192	1083	1603	922	597.5	578.5	947	376
				371	997	2102	1325	1261	762	1293	406	352	357
				371	1856	1052	1126	690	1147	765	383	368	357
				357	1922.5	1551.5	1195	1592	1714	1871	593	591	637
				348	1228	1982	1342	1558	1111	557	370	1015	351
				387	1740.5	1313	1248	674	1312	687.5	647	536	532.5
				363	1090	1245	967	971	1015	403	808.5	554	321
				373	1536	1728	810	780	1159	2438	573	357	527
				364	1350	1719	1609	1431	1035	691	629.5	371	414
				369	1118	1750.5	1218.5	1334	523	814	1270	529	377
				367	1808	2213	1563	412	620	808	813	365	367
				378	1410	1284	730	642	717.5	404	738	494.5	379
				374	1767.5	1483	1434	1716	686	1003	644.5	358.5	449
				364	1884	1475.5	1369	991	464	1164	449	412	366.5
				370	1256	1377	1513	1740	408	1236	384	555.5	358
				374	2900	1599	1003	1088.5	2401	1422	821.5	359	369
				406	1564	1408.5	1580.5	1144	1224.5	395	386	616	419
				373	1715	2080	1585	1525	510	725	390	363.5	358
				373	1561.5	1416	1241	905	654	561	611	363.5	363
				376	1412.5	1532	1477	695	807	916.5	400.5	374	363
				379	1862.5	1479.5	1021.5	1055	1022.5	1272.5	665	371	451
				379	892	1592	1521	1243	998.5	351	365	385	352
				376	1865	1263	1353	876.5	669	1071.5	559	535	359
				369	2066	1352.5	1142.5	1261	921	455	625	375	415
				372.5	1378	2066	2061	1165	1108	1069	572	635	330
				366	1406.5	1435	1207.5	930	748	662.5	557	738.5	366
				366	1165	1293.5	1868.5	1464	1063	671.5	1964	616.5	360
				368	2108	1418	1419	1204.5	969	409	1419	593	560
				382	4643	1818	1666	642	1260.5	379	1534.5	354	364
				371	1387	913	1145	888.5	485	751	1242.5	430	491.5
				346	2162	1779.5	1719.5	729	543	2216	389	437.5	348
				382	2191	993	1054	683	417	411	384	677	365
				373	1677	1041	1558	1465	864.5	1159	382	373	354.5
				371	1439	1441	1137.5	1207	1396	428	725	554	356
				365	1451	1930	1462	1239.5	1113.5	427.5	395	924	883
				376	1164	2580	958	1205	929	381.5	383	804.5	355
				377	1296	1445	2124	1363	1390	639	378	447	363
				366	2127.5	1189	1914	676	843	603	1399	411	404
				370	2705	2048	1797.5	1486.5	685	475	1145	526	358
				386	926	1155.5	834	1296	1297	836	865	364	541
				377	1145	2101.5	970	1901.5	750	1309.5	534	680.5	494
				376	1569	1384.5	1698	1050	782	391	795	368	402
				369	1865.5	1821	1596.5	1650	1099.5	735	580	369	364
				370	1939	1871	1236	1271	1295	489	617	534	360
				372	1484	1428	1141	1106	808	407	384	382	370
				363	1625	2271.5	840	1603	896.5	1089	570.5	512	725
				378	1244	2795	1580	2872	616	402	451	546	380.5
				370	1308.5	2151.5	1484.5	1756.5	1341	389.5	1095.5	397	364
				360	1426	1218	1266	1200	1155	534.5	700	345	531
				378	1835	1860	939	1608	616	806	528	537	386
				347	3477	1345	1134	1551	1884	641	1047.5	747	400
				358.5	2019	902	1605	1080.5	983	872	774.5	867	347
				358	1521	1155	1061	1255	966.5	1528	774.5	895.5	1734
				376	1429	1313	1420.5	1748.5	2027	821	641	709	858
				369	2494	1529.5	1262	1274.5	1512	468	397	553	489
				373	1462	1776.5	1562	1136	1034.5	1249	395	371	366
				362	1538.5	1492	1396	2121	1101.5	2300	391	463	360
				370	889	2040	1594	1455	657.5	570	960.5	1381	392
				366	1246	1916	725.5	433	470	674	404	598	797
				379.5	1433.5	1220	1512	453	1199.5	747	1735	554	495
				364	1278	1547	1328.5	1637	504	541.5	796	375	355
				372	1261	1494	1342	823	1519	400.5	588	474.5	353
				380	1379.5	1460	1096	1104	407	1005	384	1029	437
				330	1718	1253.5	1555	634	676	820	575	550.5	379
				361	1804	1045.5	1000	1358	663	1486	388	1067.5	487.5
				380	979	1765.5	1340	1488	1284	1435.5	811	510.5	366
				372	2005	1434	1758	1581	597	404	477.5	437	428.5
				356	1909	1260	1197	1332	711	388	1590	1601.5	366.5
				367	1133	966	1045	988	890.5	1600	723	369	382
				371	1794	1101.5	1058	1549	906	637	400	607	374
				361.5	1419	1416	1713	1236	777	602	384	550	644.5
				354	1467.5	1833	1041	1191.5	775	542	401	354	747.5
				375	1688	1768	1740	1069	642	619	436	364	362
				362	2697	1218	1667	1549.5	957	1177.5	646	440	364
				375	916	1837.5	1263.5	528	600	626	1856.5	566.5	355.5
				374	1395.5	1373	1115.5	1193	1185	606	874	705	363
				380	1407	1108	1935	2357	745.5	1003	364	367	356.5
				396	1062.5	1218.5	2318	775	1064.5	1318	1006	359	513
				363	1772	1540	1971	553.5	877.5	482	567	445	375
				368	1915	1700.5	1569	750	1325.5	786	380	579	359
				370	1242.5	1482	1530	992.5	1001	1871	1402	371	370
				377	1936	1078	952	2119	1160	552	370	522	596
				375	965.5	1189	1405	845.5	779	710	385	895.5	355
				376	1756	1329	1303	988.5	1258	1014	493	357	374
				365	2191	1708	1432	1151	4199.5	531	620	424	363
				381	1752	1787	1271	705.5	520	1298	427.5	364	345
				368	1040	1388	1522	1496	926	614.5	633	1282	348
				371	1354	1655	971.5	1133	701	983	720	364	373
				362	1044.5	1194	886.5	1053	1948.5	1391	602.5	594	362
				379	2086	1529	837	1787	1054	800	1179	369	363
				399	2030.5	2592	1194	1357	650	1077	648	354	368
				369	1661	1436	1689	1874.5	1162	635	486	1324	376
				362	1284	1550.5	1350.5	1203.5	1241	1135	732.5	366	366
				368	2317	1617.5	1227	1307	946	739	468	802.5	363.5
				353	1659	1638	1528.5	1172.5	789	565	474.5	383.5	367.5
				369	1318.5	941	1019.5	3773	471	546	409	363	352
				367	1431	2583	967	1654	1884	982	586	366	362.5
				358	1157	1306	1327.5	1345.5	609	876.5	959	665.5	422
				366	1398	1903	1304	1793.5	572	956	687.5	398	364
				379.5	1829	2569	1000	1163.5	888	1230	486	661	362
				367	1767	2325.5	2130	1358	1187	869	979	515	598
				370	1240	1436	1185	872	573	1182	1651	896	356
				378.5	1240	1231	918	622	582.5	517.5	956	548	392
				368	1562.5	904	1327	1154.5	1071	629.5	656	360	356
				349	1468.5	1513.5	1334	1090	845	711.5	459	364	353
				375	1444	1282	2283	1554	1425	415.5	671.5	960.5	389
				372	1422.5	1724.5	1375	1492	992	1171	392	363	359
				352	2354	1029	1054	1210	1396	652	388.5	4023	864
				367	1476.5	1186	1305.5	913	610	378	375	372	512
				377	1578	1567	1146	2636	644	670	610	378	356
				367.5	1298	1821	1026.5	762.5	603	1468.5	537	377	376
				371	1860	1066.5	895	763	1021	894	510	357	348
				366	1489	1675	1836	1344	1067	411	397	1070	359
				373	1150	2201	1323	1632	1401	2126.5	621	358	361
				374	1289	1144.5	1548.5	1394	1010	643.5	375	523	320
				380	6415.5	2834.5	1211	1454	739	388	747	373	349
				366	3438	1362	982	1344	961	403	374	567	482
				370	1355	1484	1739	1048	1428	1184	383	471	662
				364	2308.5	1674	1361	1066	841	724	380.5	1544	375
				382	1677	1136	1387.5	1106	940	403.5	713	407	360
				357	1344	1062	1659.5	763	1909	408	375	473	360
				372	1274	1240	1351	1517	1109	538	790.5	365	361
				390	1343	1385	2160.5	1041.5	495.5	1927	365	401	367
				370	1588	1173	1168.5	887	1143.5	935	919	392	368
				382	1358	1675	977	1228	766	860.5	395	347	381
				373	1267	1201.5	1538	1422	720	720	1374.5	473	358
				362	1390.5	1179	1252.5	1087.5	1144	406	829.5	391	361
				351	1651	1762.5	1375	1721.5	846.5	722	397.5	613	367
				378	1637	1283	1030.5	1003	1028	440	404	594	353
				355	1224	1222	1105.5	926	1131	908.5	1008	1127	357
				359	1631	1456	1303	1651	702	1768	396	373	555.5
				361	1413	1385	2325	1469	1350.5	811.5	543	875	833
				377	2010	2207	3009.5	1244.5	783.5	595	1029	378	369.5
				365	1871	1994	1408.5	667	1025	962	537	381	418.5
				357	1071.5	719	1954.5	948	944.5	414	637	387	395
				374	1385	2126	1142	489	945	563	529	446	386
				370	1400.5	1414.5	1724	1322	889	604	819	660	525
				377	1757	1537	1345	882	883	1257	475	567	373
				366	1306.5	1987	600	2185	1712	1198	527	373	578
				364	904	1233	1325	1300	1185	725.5	431	1175	369
				355	2722	1217	938	1786	582	546	1320	474	368
				376	1234	1260	1447	812	743	397	365	2117	357
				378	1551	2106.5	777	1426.5	870	709	472	444	531
				375.5	1342	1944	1988	1965	1017	1151	1219	442.5	352
				367	1000	1352	1545	1290	1245.5	883	1193	416	365
				362	2097	1598	1759	1692.5	1119	398	754	374	365
				375	1855.5	1190	967.5	2676	896	1366.5	407	768	361
				360	1678	2536	1032	1108	762	568	550	360	360
				373	1432	990.5	1233	1062.5	505	397.5	667	438	370
				378	1291	2129	1153	743.5	761	406	400	354	369
				319	2041.5	913	1072	3032	1276	652	368	610	354
				362	1508.5	1274	1235	2165	1466	375	734	787	370
				363	1735	1162	1520	1075	740.5	377	376	356	365
				365	1752	1533.5	1926	1093.5	978	556	374	390	358
				361	1834	1162	1911	947	1114	413	406	374	498
				368	1699	1517.5	1209.5	969	798	1678	542	512	504
				379	1989.5	1286.5	1388	2003	669.5	390	1064.5	405	562
				367	2202.5	1281	972	1307	1114	596	1638	798	369
				381	1195	1696	2954	1103	1241	1291.5	489.5	372	369
				365	1271	1137	1834	1803	1269	1882	396	372	355.5
				376	1397	1243	1432.5	441	916	773	1306	367	358
				377	2109	1399	1228	1488.5	1169	764	585	755	342
				371	1553	1018	1200	1181.5	1362	643	401	384	364
				377	1879	1833	1527.5	866.5	676	1087	433	663	810
				376	1492.5	1339	2126	1420	449	757	450	691	363
				370	1891	1983	1018.5	1661	486	726	1082	385	569
				366	1304	1252	1188	947	988	391	469	404	379
				388	1221	1464	1066	618	982	1844	379	377	363
				382	1284.5	1626	905	1400.5	1091	972.5	381	1055.5	367
				360	1542	1365	1958	1284	673	1242.5	440.5	350	353
				365	1664	1434.5	1329	2119.5	827.5	398	407	593	641
				368	1465	1592	1017	868	1263	726	486	408.5	375.5
				372	1657.5	1577	1156	928	1598	614	380	493	366
				364	1836	1679	606	724	3041	841	391	824	364
				364	1317	1445	1624	1038	1174	915.5	860	370	383
				368	1202	2062	1170	1192	1990.5	1189	692	363	381
				363.5	1585	1252	1229	869	1413.5	801	508	402.5	365
				366.5	1844.5	1321	1085	1345	1624	435	386	388	365
				375	1493	1219	2129.5	1392	815	859	588	597	390
				363	1929	512	956.5	1968	1411	1659.5	1093	370	347
				369	1957	2151	2746	1453.5	1291	412	988	549.5	382
				345	1606	1086.5	1462.5	1052.5	970	1139	493	397	359
				366	1236.5	1870	866.5	1251	925	1216	488	800	417
				355	1481.5	1432.5	849	1212.5	694	795	953	509.5	367
				375	1593	1702.5	931	1224	1004	475	652.5	369	365.5
				356	2063	1293.5	1903	1041	780	590.5	368	377	369
				393	1880	1357.5	1174	824	717	407	687	627	394
				360	1245	1886.5	1369	1164	623	1512	1250	739	366
				378	1425	1750	1073	1125	743.5	822.5	399	970.5	400
				364	1128	1365	741	1153	1512	398	477	570	370
				388	2012.5	2372	1010.5	986	877	1339	342	1474	378
				368	1920	920	763	1251	552	535	395	395	356
				376	1720.5	935	832.5	2612	803	687.5	386	379	561
				362	1232	1578	1553	1040	785	1541	574	474	353
				359	1819	1870	1228.5	469	1534	447	482	564	349
				359	1570.5	1167.5	1612.5	1355.5	721	675	406	414	384.5
				375	1507.5	1998	1309	1206	974	1317.5	436	617	377
				328.5	1653	1364	1214	885	430	494	642	500	361
				374	1737.5	2061	1197	710	1881	943	659.5	579.5	350
				370.5	1356	1809	1557.5	1090	657	698	635	375	482
				366	1592	1180	2001.5	1101	2785	687	960	1077.5	540
				371	1634	1435	1391	1507	2576.5	382	358	432	349
				372	1174	1489	1795	644	635	653.5	880.5	432	353
				364	1542	2306	1349.5	1328	1210	1007.5	520	872.5	366
				374	1415	3309	1654.5	1019	1255	757.5	364	377	453
				358	1737.5	1816.5	1062	1191	999.5	1398.5	954	585	356
				382.5	1337.5	1013	1232.5	1224	1169	395.5	1448.5	345	360.5
				367.5	977	2114	1823.5	1700	1090	389	408	374	364
				375	1754	1133.5	1114	2058	746	629	387	359.5	361
				377	704	1303	1791	1174	502	464	771	361.5	354
				356	3421	1831.5	1956.5	855	1230	885	390	806	571
				380.5	1348.5	1058.5	2138	1548.5	1170	760	389	1025	366.5
				374	1507.5	1394	855	1790.5	825	444	382	372	360
				373	1837	1457	1367	1328	1179	613	851	371	363
				371	1750	1000	1677.5	1456	756.5	588	511	358.5	351
				371	1703	1650.5	1501.5	932.5	879	627	379	371	354
				370	1358	993	1757.5	1810	813	410	364	363	460
				376	1765	1493	1502	1313	813	1466.5	392	620	347
				368	1352.5	1917	965	1578.5	1370	425	505	413.5	354
				375	1729.5	1398	1037	1610	1139	867	546.5	377	467.5
				352	1224	1444	2205.5	1363	898	907	460	554.5	364
				380	1580	1477	904	1576	776.5	1450	530	347	344
				368	1320.5	1292	1244	1017.5	1611	1141	382	416	372
				380	1148	1607	1704	1366.5	880	1138	757	1201	3669
				376	2356.5	3174	1477	1274	1659	439	412	500	646.5
				370	1375	1053.5	1250	1088	1108	477	562	378	361
				370	1717	1491	1234	1499	1143.5	940	587	595	386
				366	1461.5	1552	691	2679.5	922	645.5	572	395	321
				382	1181	1811	1406.5	1462	1234	2778	510	330	543
				362.5	1779	1582.5	1049	1005	634	1251	1013.5	736.5	374
				371	1810	1436	1450.5	960	538	892	777	477	465
				376	2858.5	2150	2170.5	981	785	757	444.5	468	358
				373	2940.5	1448	1505	1049	424	414	472	607	527
				367	1434	3337	1811.5	916.5	415	1125	435	366	317
				370	1758	1384	659	2091	2280	955	853	382	342
				360	1849	4266	1616	1366	1075	818	541	354	359
				375	2267	1417	1230.5	889	1335.5	967.5	648	349	365
				364	1638	2457	1471	898	459	421	380	370	371
				372	1995	1286.5	1493	1347	795	1124.5	384	347	359
				368	1332	1131	1495	1033	1008.5	1182	378	474	363
				361	1395.5	1182	1673	1289.5	1584	646.5	370.5	362	369
				380	2198.5	1200	1243	3305	1169	1132	444	521	370
				374	1095	1054	1274	1240	1141	951	776	1273	646.5
				370	1604	1203	1208.5	1794	809.5	685	404	369	492
				368	1083	1286	878	965	990.5	710	536.5	358	482
				376	1301	1183	1808	860	972	609	577	531	352
				369	2638.5	1491	793	2166	1021	2528	1147	434	552
				372	1069	1259	1579	448	666	401	1389	433	366
				380.5	1911	1748	1498	1404	680	1410	586	509	343
				377	1285	1673.5	1493	1510	2401	872	1454	763	353
				363	2751	1321	1333	806	1293	706	376.5	360	371
				375	1905	1870	1008.5	1021	1356	413	842	363	361
				376	1260	2299	1136	1472	714.5	1657	384	375	368
				370	1536	2381.5	925	1000	594	947.5	520	767.5	357
				367.5	1347	1240	1465	1295	1387	762	380.5	368	328
				364	1476.5	1304	1473	1381	854	527.5	385	365	370
				369	1266	1102	2062	813	1497	907	384.5	359	366
				376	1157	1517	1098.5	1759	1487.5	656	433	359	359
				370	862	1477	1338	1174	1025	406.5	465	1242	368.5
				396	1408	1593	1248.5	1127	822	2220	394	508	608
				375	1500.5	1511	1440	1360	1434	585	688	364	359.5
				368	1453	1822.5	911	1108	502	695	384	361	374
				373	1350	1504	1406.5	1024	959	1506	387	843	344
				381	1225	1217.5	1093.5	704	414.5	387	383	382	369
				363	1548	1077	1259.5	1272.5	1145.5	849.5	438.5	625	566
				378	1751	1328	1448.5	888	980.5	1193	848	468.5	359
				370	1084	1300	1330.5	1157	1573	612.5	739.5	459	372
				369	1140	1477	1412	1167	1531	946	371	362	367.5
				359.5	2221	3291	1703.5	922	897	487	391	363	355
				370	2220	2850.5	1154.5	1591	695	650	515.5	480	413
				367	1857	1474	3140	896	1032.5	771	411.5	374	368
				377	682	1034	1647	991	635	652.5	396.5	364	366.5
				362	1337	1329	589	909.5	1254	565	369	802	419
				361	1350	1317	1314	1289	1069	530	609	362.5	360
				344	1534	1076	960.5	1550	1041.5	1001	680	659	374
				360.5	1528.5	1463	1305	1002.5	1131	836	393	379.5	508
				366	1480	1403	889.5	1290	641	761	379	635	631
				371	1575.5	1348	937.5	2371	867.5	406	405	681	366
				383	1339	1610	1283	1035	1151	413	377	361	366
				364	1739	1866	1356	839	1168.5	407	396	359.5	411
				369.5	1943	1649	1296	951	639	703	758.5	454	373
				373	3831	1699	1394	1219.5	878.5	617.5	1200.5	779	358
				372	1740.5	1159	877	1615	1002	1061	599.5	1698	363
				356	1409	1434.5	1251	1371	594	441	385	364	432
				361	1831	1616	1111	1200	709	411	458	372	537
				363	1465	1219	1208	1203	1138	482	402	443	375
				370.5	1802.5	1290	1494	1469	1203	539	381	356	384
				366.5	1878.5	1644.5	1660.5	1941	1071	917	415	414	356
				370	1307.5	1368.5	1786	1730	551	410	560	470	367
				359	1548	1588	2171	1268	1455	552.5	380	1009	365
				378	1476	1097.5	1750.5	2641	872	770	824.5	501	362
				369	1101.5	1828	1049	447	928	422	376	367	357
				373.5	1301	1738	1353	511	624	517	496	373	378
				369	1346	2143.5	838.5	1781.5	622.5	903	390	998	375
				380	1803	1855	1631	1151.5	455.5	1221	690	364	374
				378	1601	1071	1310	551.5	1060	516	395	521	512
				360	1632	2617	963.5	854	1001.5	1603.5	2066.5	370.5	351
				411.5	1220	1516.5	1003	1473	971	1921	353	712	361
				400	1755	1151	894	2027	458	983	696	413	636
				366	1421	1442	1137	830	985.5	545	1226.5	495	730.5
				374	1758.5	1088	1138	688	430	636	370	636	377
				359	2361	1235	627	1536	752	542	514	368	1181.5
				381	1519	1675	2607.5	1008.5	1273	424	410	820.5	439
				377	1725.5	1657	928	1830	663	438	720.5	512	413
				371	1958	1392	1366	1591	1131	1262	374	456	370
				374	2444.5	1084	1477.5	685	712	649	894	370.5	368
				361	1059	1663	1078	843	748	466	366	388	374
				379	1372	1629	1339	1103	1455.5	1353.5	377	753.5	326
				374	1644	1010.5	1733	1767	533	416	787	634	377
				370	1819	1312	1512	1144	1176	492	637	551	374
				374	1975.5	1615.5	1275	939	1586	691	796	375	357
				368	2386	1160.5	1399.5	1835	1030	550	1141.5	364	351
				373	1472	1385.5	1363	1047	645	611	382	667	349
				369	1614	1467	1111	499	446	388	895	895	364
				373	898	1026	1142	859.5	957	489	394	712	363
				360	1473	1917	1184	1069	1992	923	569	469	425
				374	2396	2123	2389	1544	1088	477	662	370	346
				367	1670	1261	1114.5	1079	478	456	410	462	364
				381.5	1197	1947	1039.5	947	883.5	641	1339	425	447
				362	2070	1209	1268.5	1200	457	887.5	402	375	373
				376	1909	1228	1463	644	938.5	419	385	1093	370
				364	2354	2196	2875	1207.5	1488.5	1260.5	580	1049	421
				373	1527	1428	1314	1617	520	582	556	533	364
				370	1396.5	1346	1230.5	1172	576.5	579	612	404	358
				348	1573	1085	932	985	1446	830	386	674.5	354
				371	1297	2357	1209	852	656.5	1185	406	545	364
				376	1710.5	1096	1374.5	673	1093	616	458	794	416
				368	1785	1605	1683	1151	1492.5	948	1148	567	578
				364	1426	1173	1607	1133.5	957	803.5	1228	468	437
				381	1393.5	2154	1353	780	652.5	1002	446	471	374
				387	1912	1356	691	1227	1260.5	663	1483.5	338	354
				362	1854.5	1698	1532.5	1106	749.5	746	578	370	492
				369	2112	1735.5	902	1220	907.5	457	480	740	568
				364	1558	1100	1472	408	667	739	597	650	588
				366	1155	2515.5	1274.5	1394	1002.5	528	391	366	356
				378	944	1688	1389.5	1324	934	545	383	378	364
				371	1454	1747	1676	930	1356.5	1410	456	447	373
				361	1491.5	1142	492	1660	790	549	385	437	351
				366	1171	2669	2010	1991	416	536	395	373	611.5
				371	1425	1636	1496.5	966	1638	523	473	405	382
				373	1341	1408	1295	834	488	372	393	539	464.5
				369	1518.5	1540	1706	1592	561	396	401	495	352
				374	1116	1050	1205	1216	779.5	639	385.5	646	366
				374	1501	1520	967	1277.5	1749.5	625	384	383	365
				370	1505.5	1260	1191	757	1264.5	1415	384	374	534
				386	1759	1458	1923	929	897	869	517	512	365
				365.5	1559.5	1016.5	1502	1506	577	383	397	992	566
				381	2546	1637	2042.5	1112	1236	1103	575	359	367
				381	1959	1169	1637	698	1236	1318.5	596	378	374
				362	1091	1721	1374	1174.5	832.5	1395	566	374	511
				349	1697	1131	1384.5	952	872	1153.5	410	365	401
				360.5	2132	1976.5	1517.5	1218	1833.5	369	728.5	356	326
				369	1305	1472	880	727	689	354	379	370	365
				365	1345	1788.5	1191	1327	907	451	365	569	351
				383	1695.5	1749	1346	1401	603	1200	468	542	364
				359	1288	1469	1260	866	1257	816.5	417	368	357
				378	1505	1172	1304	2361	2150	1173	381	354	345
				375.5	1452.5	1513	562	1263	434	1063	461	350	351.5
				379	937	1028	2464	1733.5	1697.5	531	388	1508	367
				366	1499	2255	1175.5	1228	1219	397	827.5	434	1285
				363	2215	1383	934	1147	581	463.5	548	700	347
				379.5	1645	1588.5	1745	1257	1087	424.5	1066.5	374	1501
				361	1817	1434	756	1000.5	873.5	2950	548	816	366
				376.5	1540	1549	1579	1048	747	652	383	395	484
				346	1315.5	1214	1248	1997	579	2076.5	397	541	566.5
				389.5	2257	1165.5	1366.5	1822.5	811.5	389	381.5	368	386
				373	1303	1416.5	1022	1452	1132	646	362	621	1113
				378.5	2154	1424	984	1038	438	611	387	338	362
				380	1426	3207	914.5	1415	538	399	1329.5	974	363
				373	1778	1155	1898	3448	1050	769.5	400	605	366
				364	1412.5	861.5	1908.5	1446	1055	405	797	355	370
				375	1782.5	1514	1203.5	632	720	400	469	731.5	366
				364	1384	1797.5	1062	1202.5	1214.5	1026	650	367	364
				363	1105	2466	1245.5	579	1935	397	474.5	604	363.5
				368	2267.5	982.5	2143	2311	856	554	493	368	586.5
				378	1477	886.5	1483	2769.5	2131.5	625	531	925	504
				373.5	1190	1147	1227	1423.5	1082	1176.5	1411.5	416	356
				355	1418	1468	1361	763	1679.5	980.5	586	532	358
				359	2473	1855	1080	1154	1185	483	566	448	376
				362.5	1489	1513	585	1618	956	1340	398	369	1378
				370	2351	1667	1274.5	664	603	724	440	498	361
				366	1597	1352	1724	1569	1517	529	610	377	361
				372.5	1327	1572	1577.5	1668	668	744	398	362	358
				378	1636	1890.5	1020	1075	431	1085	799.5	642	1612
				370	1204	1219	1629	1981	3151	957.5	370	555	371
				375	1381	1389	1493.5	1925	614	383	383	447	497.5
				373	1820.5	2103.5	904	990	1366	1032	662	616	587
				363	1190	1431	1322.5	1435	561.5	1049	391.5	366	363
				361	1312	1753	1201	1377	1215	766	788	366	451.5
				360.5	1456	1902.5	1307	1657	1708.5	428.5	765.5	378	369.5
				368	1317	1984	2152	2161.5	1377	674	2017	438	416
				355	1333	1064	1089	1195	1572.5	400	765	588	353
				377	5932.5	1733	1334	1000	991	735.5	580	379	434
				362	1878	1215.5	882	1066	1574.5	448	1126.5	375	359
				374.5	1509	1232	882	1418	2516	394	391	429	355
				364	1844.5	1492	1557	1228	451	751.5	594	446	372
				372	1341	1819	2657	1896	811	1249.5	387	455	443
				381	868	1758.5	1347.5	734.5	1596	931	390	361	404
				375	1652	1018	1075	1055	988	851.5	391	381	352
				360	1577.5	1420	1743	1670	441	725	792	829	325
				367	1535	1175.5	1705	1091	1991	468	485	363	439
				337	1366.5	1407	997	2130	903	390	385.5	446	364
				381	1339	1517	1276	628	1392	930	395	364.5	430.5
				368	1559	1329	1420	1794.5	651	696	385	668.5	347
				372	2053	1669	1022	1413.5	1431	1232	696	359	364
				320	1668	1420.5	1295	1065	547	750	401	452	380
				366	879	1869	1373	1322	406	712	393	580	371
				370	1678	1622	1132.5	1666	1273	478	1118.5	437	366
				357	3120	1307	1197.5	779	1005.5	454	566	430	370
				377	1054	1292	962	1476	1104	400	393	355	660.5
				379.5	1898	1301	1960	766.5	368	1079.5	369	508	496
				373	1638.5	1327.5	1801	1040	739.5	927	1069	351	416
				366	1495	1221	1906	708	908	576	430	378.5	351
				399	2318.5	2342	1570.5	936	427	1095.5	565	371	373
				372	1535	1425	1433	2476.5	962	889.5	397	355	467
				379	1715	1299.5	1153	1412	413	699	402	757	367
				406.5	1215	2219	1002	1107	618	877	702	502.5	369
				381	1347	1490	874	1148	1168	772	370	377	354
				372	1807	1109	1531.5	762	435	736	1128	378	368
				375	2198	1414.5	1980	1250.5	885	1735.5	902.5	572.5	402
				350	1723	1218.5	787	3576	527	544.5	384	459	502
				372	1341.5	1525	2251	1905	510	417.5	367.5	752.5	366
				375	1694	1457	1052	1032	423	590	550	367	375
				385	2290	2919	656	1226	887	1108.5	1412	345	880
				373	897	1532	2060	1481	992.5	450	883	360.5	383
				370	1396	1628	1333	699	767.5	643	926	372	356
				369	1979	1466	1669	1353	1224	392	389.5	362	339
				405	2361	1160	1472	1494.5	1199.5	1338.5	674	591	362
				361	1538	1308	1219	1121.5	1211	486	365	529	361
				382	1525.5	1470	2405.5	1026	844	426.5	387	370	380
				369	1438	1141	1273	1229	1145	568	399	375	1366
				366	1220	2555	1907.5	673.5	743.5	1020	1079	478	453
				356	2392.5	1702.5	1422.5	577	2056.5	388	979.5	562	353
				378	2026	2267.5	1891	1213	645	391	744	367	360.5
				372	1483	2402	3127	978	1555	417	693.5	352	366.5
				358	1898.5	2167	1265	1149	517	402.5	520	507	351
				374	3101	1251	2502	689	508	956	382.5	505	354
				379	2761.5	1651	1408	1246	898	475	840	382	355
				371	1233	1321	908	1108	1396	569.5	616.5	365	392
				368.5	6747.5	1884	1221	2949	1361	425	620	371.5	372
				362.5	1051	1400	854	1142	1768	435	386	370.5	363
				377	1684	1442	1448	1525	1204	1986.5	367	375	405
				368	1755	1533.5	1807	949	1210	432	557	714	370
				361	1513.5	1858	1052	1115	1013	433	604.5	535.5	376
				384	1570	1873	713	951	1188	2403	410	601.5	366
				369	1143.5	1391	1621	1099	703	682	382	814	722
				375	1761	2113	1897	1438.5	732.5	527	388	471	378
				365	1165	1500	1128	894	874	389	517	776.5	371
				362	2037.5	1922	684	1283.5	435.5	1257.5	365	414	356
				370	1833	1007	1410.5	934.5	808	655	626	346	522.5
				369	897	1381	1751	937	840	406	357	466	375
				404	1012	1402	1127	1044.5	647	439	435	375	373
				379.5	1494.5	1742.5	921	1066	867	707	383	964	361.5
				373	1348.5	1181.5	1451	1888	895	752	518	365	374
				365	1683	1204	2078	1308	577	1562	532	371	362
				379	1177.5	2305.5	2430	768.5	451.5	389	669.5	367	368
				367	2494	1392	645.5	1427	878	383	1119	391	327
				361	897.5	1520	2064	1367	810	1175	866	764	376
				376	1560	1297	869.5	784.5	862	645	584.5	1189	362
				365.5	1183	1092.5	1471	1366	2052	589	395	378	357
				369	1381.5	1392	1049	2474.5	573	380	618	372	348
				378	1978.5	1368	1718	775.5	1328	422	382	500	371
				370	1456	1760	1705	1374	1091	686	723	364	373
				358	911.5	750	1528.5	1485	1679	397.5	496	375	378
				400	1067	1733.5	1376	731	986	954	1275	1177	360
				379	1895.5	1356	1686	1358	820	847	381	814	354
				369	1400	1314	1913	1111	844	494.5	389	377	383
				378	1307	2502.5	1513.5	742	452.5	2055	747	357.5	370
				372	2132	929	1433	1093	1313	966	398	369	359
				380	2386	1136	1890	1890	812	668	535	775.5	356
				356	1346.5	1095	1076	653.5	1196	470	705	618	372
				374	2070.5	1350	1408	843	433	727	382	507	389.5
				369	1195	1416	1655	514	809.5	953	382	711	497
				367	1169	1394.5	1282	2333	394	749	572	372.5	531
				368	1458	2386	1074	1261	1119	846	425	571	370
				362	2056	1655	1091	1278	920	438	340	639.5	472
				373	1462	1860	999	1248	581	692	388.5	388	369
				372	1599.5	1441	1218	1393	866	530	386	356	373.5
				367	1181.5	1246	1847	553	1338	872	411.5	372	384
				370	1632.5	1808	1625	1826.5	757	1561	467	388	375
				398	1993	1594	1679.5	1191.5	757.5	760.5	365	2075	363
				322	1241	1557	1148	985	1084.5	619	1871	527	362
				365	2310	1964	1775.5	1450	805.5	761	626.5	475	373
				365.5	1507	1378	1618	641	3795.5	509.5	480	456	361
				355	1182	1281	1057	2240	880	437	386	358	351
				362	1877.5	2206	1080	1188	648.5	372	392	368	402
				335	2060	1394	1148.5	1315	453.5	493	582	379	393
				363	1161	1883	850	1126	610	818	806	341	365
				364	2315	1662	1334	411.5	1172	398	388	361.5	382
				378	1742	1324	1248	1175	1438	401	365	371	367
				362	1861	1056	1167	1236	693	2290	884.5	1105	359.5
				368	1757	1065.5	1561	1240	871	985	495	907	358
				375	1512.5	1216	1109	1096	431	907	398	384	368
				365.5	1595	1106.5	1290.5	2582	1002.5	2158	595	353	1111
				372	1539	2054.5	1093.5	1755	581	416.5	362	358	369
				375	1641.5	1245.5	1841.5	900	861	1221.5	419	628	441
				410.5	1458	1341	1053	1099.5	773	473.5	872	436	517
				374	2457	1651	1479	1494	575.5	1958	1997	895	346
				403	990.5	1365.5	1084	1376	611	380	578	969	355.5
				375	1349.5	2075.5	693	1082.5	995	864	392	1348	365.5
				375	1574.5	1183	1960	1072	484	392	395	596	792
				372	2751.5	2867.5	1353	1375.5	1202	384	789	464	357
				377	1250	2080.5	1833	2021	714	871	521	568	391.5
				377	1510	1699	1176	1117	1064	408	397	378	354
				371	1224	1059	2169	1464	935	770	444	604	319
				372	2039	1001	835.5	904	1049	725	540	375	673
				376	2112	1484	1790	899	1064.5	375	420	518	361
				366	1265	1099.5	1477	900	1018.5	957.5	376	366	350
				364	1299	1081	1370.5	1172	1126	410	380	511	373
				366	2015.5	1099	1146.5	435.5	1187	729	597	496.5	359
				361	1541.5	1863	1288.5	1123	920.5	725	518	366	381
				375	1194	1364	1340	1008	931	403	373	371	376
				371	1555	1246.5	1432	1422	1122	1325	376	375	367
				356.5	1287	1710	1687	1254	839	1026	388	374	555
				372	1592	1772	1509.5	1651.5	2053	1451	1047	360	389
				368	1135	1206.5	1139	1693	1010	547	1481	511.5	373
				371	2803	1294	1254	979	703	507	476	619	359
				382	1318	1352	1636	448	1367	634	616	369	357
				373	1986	1328.5	580.5	1090	607	400	500	383	373
				367	1078	1542	1066	1417.5	1049	1495	1025	385	357.5
				372	1172.5	2076	1171.5	1091	874	909.5	395	355	363
				373	2059	2841	1664	1549	756	675	710	439	322
				379	1653.5	1372	1049.5	1064	838	482	492	1039	356
				372	1272	1597	1963	1596	1086.5	404	771	944	371
				367	1453	1440.5	3896.5	1757	1389	589.5	384	378	357
				314	1612	2052.5	1541	1725	1037	693	596	371.5	368
				367	1078	1452	1259	471.5	830	396	453	470	362.5
				372	1561	1841	1763	799	962	618	365	925	539
				368	1187.5	1524	1195	1143	427	830	592	366	405
				378	1646.5	1138	1558	1384	1123.5	876.5	376	364	361.5
				368	1377	1597.5	1594	1609	2086.5	411	393.5	377	366.5
				362	1236	1344.5	3451	1461	1108	393	380.5	828	376
				358	1381	1365.5	1817	1431	1544.5	604	492	395	391.5
				370	1856	1262.5	768	2710	556.5	659.5	1149	836	365
				375	1419	1326	1936.5	1440	1364	1086	455	566	343
				363	1600	1779.5	1327	1261	1007	404	393	365	368
				362	1535	1377.5	916	2175	1090	696	804.5	456	356
				369.5	1140	1602.5	1277	1592.5	883	1000	377	370	354
				382	1349	1559	1730.5	1191	637	413	530	541	383
				373.5	1467.5	1750.5	1115	1448.5	1041.5	1575.5	772	364	373
				377	1136	1384	2093	1607	1346	572	428.5	585	362
				363	1801	992.5	1834	1246	1214.5	1347	394	610	1317
				364	1677	1348.5	1384	1643.5	1778	642	402	356	365
				376	1056	1362	923.5	1410	620	1624	553	356	377
				365	3771	1231.5	1969.5	1513.5	692	902.5	571	388.5	352.5
				372.5	1902	1567	1617	1327.5	797	390	379	380	372
				375	1291	1380.5	2309	1421	1322	869	472	714	371
				346	1604	1327	1315.5	526	1707.5	582	614	368	387
				369	1465	1227	1618	1036	1108	712	383	525	372
				372	1356	1296	1142	945	505	406	699	386	518
				391	1756.5	1518	1781	1497.5	622	481	366	401	356
				350	2303	1608.5	1807	1039	838	513.5	453	437	374
				371	2467.5	1787.5	1560	1087	997	1020	378	383	566
				363	2855	1901	3070	1375	632	397.5	558	368	366
				380	3088.5	1244	1644	660	1281	594.5	369	381	360
				377.5	1228	1909	1326	1301.5	447	424	754	982	362
				377	2111	1809.5	820	1086	638	753	375	382	432
				367	1291	2095	1273	1139.5	565.5	411	595	370	354
				364	1710	1778	1093	1181.5	488	2208	1423	928	367
				374	1471	1564	1367	1003	1337	1075	397	370	374
				363	1061	1232.5	1450	1111.5	882	944	688	376	352
				367	1809.5	1617	1241	1147.5	999	393	368	569	370
				368	2898	1366.5	1363.5	1297	899	1123	367	377	500
				374	1091	1418	753	3272	699	624	385.5	1018	365
				375	1096	1557	1123	2397.5	1292	546	565	435	613
				357	1302.5	1183	3398.5	1209	1686	922	537	554	372
				365	1667	2084	1123.5	1131	1390	416	567	384	386
				356	1450.5	1617	1932	2367	441	1600.5	552	800	369
				403	1396	1004	2662	1130	557	1114	904	357	372
				349	1506	1877	1042	1098	995	533	386	489	375
				342	1352	945	1307	646	2629	567.5	392	357	339.5
				374.5	1541.5	1377	2346	1694	1794	1270	386	350	357
				374.5	1230	1739	1065.5	1662.5	1188.5	768	382	372	466
				352.5	3579.5	1325	1034	988.5	930	374.5	376	470	356
				374	1353.5	1350	970	715	2323.5	385	392	498	377
				364	1585	2041.5	1024.5	1240	481	1165	392.5	369	366
				368	1526	1588	680	951	428	1211.5	375	625	362
				370	1089.5	1073	1415	1425	637	818	384	667	360
				397	796	1056	1236	918	1079	426	764.5	357.5	363
				368	1277	1784	897	1326	1368.5	1434	557	324	372
				367	1155	1489	828	674	1727	2222	372	367	371
				335	1796	1671.5	1261	933	375	630	402	1022	582
				373	1123	2366	1429.5	615	437	1529	1098	372	371
				384	5381	1970	1435	1578.5	650	421	433	345	372.5
				360	886.5	1593.5	1534	1239.5	1061.5	596	408	369	355
				371	1452.5	1823	1368	907.5	685	773.5	665	448	361
				374	1080.5	1574	1420	1781	474	649	416	790	339
				377	1466	1523	1532	435	434	412	796	429.5	380
				367	1361.5	1564.5	1014	1079	984.5	1057	384	473	360
				356	2136	1503	1245.5	964	895.5	458.5	381	364	376
				386	2397	1313	1357.5	1442	712	757	1222	485	371
				394	1367	1436	1165	768	849	1276	459	356.5	375
				382	1303	1004	1621	904	567	472	615	350	366
				388	1967	1165	1149.5	431	1584	718	1059	717	358
				374	3347	1267	1787	437	449	798	377	734	372
				359	1815	1325	1470	452	1659	390	677.5	378.5	353
				373	646	1185	1705	1654	1746	388	701	1031.5	363
				357	1320	1850	2161.5	433	438	1184	365	378	350
				364	2079	1607	1606.5	830	910.5	846	806	588.5	344
				371	1976.5	971	1548	1456	968	463	501	746	363.5
				392	1380	1479	951	1238	723.5	1398	481	496	562
				366	1712	897	1651	1099	1118	512	973	605	333
				410.5	1340	2455	1178	1438	1212	714	391	357	340
				387	1414	1382	1320.5	1492	581	379	388	822	357
				370	1592.5	1228	1574.5	1353	786	974	437	662	366
				368	1702.5	1834	1284	1409	574	417	574	1154	379
				372	1787	1785	1217.5	2339	765	529	473	397.5	356
				372	2380	1088	1379	1257	997.5	1108	376	385	433
				372	2379	2572.5	1132	1395	474	1044	369	391	367
				372	1254.5	1400	890	1530	1257	906	378	382	359
				371	1542.5	1485	2490	1026	828	636.5	1912	636	355
				365	1229	1860	1278	879	1118.5	398	777	381	430
				355	2343	2258	1468	856	1418	384	529	601.5	509
				370	1540	1454	1907.5	1188	1120	575	570.5	396	354.5
				356	1465.5	1777.5	1832	1538	1442	492	384	367	375.5
				376	1480.5	1500	1283.5	1023	413	1213.5	387	372	364
				373	1074	1235.5	1418.5	519.5	408	1286	378.5	357	359.5
				370.5	1957.5	1307	1104	1640	1030	958	970	690.5	358
				372	1267.5	1501	1689	1616	1412	925.5	385	817.5	367
				358	1554	959.5	1201	1005	800	381	390	370.5	336
				369	1625	2269	1015	1284	1263	1475	400	366	351
				361	1882	2428.5	2041	1162	530.5	1821	494	543.5	353
				365	1241	1799	809	432.5	1095	610	376	1024	358
				367	2068	1291.5	996	1508	911.5	813	381	730.5	373
[truncated: 83,594 more rows]

## Sheet: Figure 2A
Figure 2A
		Exp1	Exp2	Exp3	Exp4	Exp5	Exp6
		0.217047	0.340002	0.201737	0.0522149	0.399257	0.901777
		0.22188	0.389316	0.253315	0.0503574	0.448197	0.76501
		0.251583	0.374022	0.0790232	0.044037	0.596717	0.888535
		0.128813	0.340934	0.262013	0.214119	0.565905	0.824193
		0.26966	0.378186	0.147542	0.0929302	0.59403	0.795548
		0.239485	0.440446	0.190428	0.200267	0.573705	0.766734
		0.211945	0.312414	0.172403	0.15166	0.654805	0.932409
		0.0840475	0.267441	0.192928	0.119219	0.667313	0.794947
		0.20498	0.263907	0.0875368	0.119995	0.589446	0.715216
		0.152118	0.346886	0.266923	0.137258	0.598253	0.791945
		0.146933	0.292524	0.212055	0.124901	0.531102	0.663825
		0.2779	0.335639	0.173946	0.200406	0.603078	0.785321
		0.19801	0.342791	0.161236	0.132137	0.623899	0.761625
		0.144936	0.338083	0.194095	0.172142	0.597008	0.386536
		0.191819	0.323228		0.196753	0.642911	0.780205
		0.136914	0.293268		0.271942	0.64852	0.793708
		0.18218	0.316821		0.197591	0.62513	0.621702
		0.216668	0.349031		0.167542	0.458497	0.777044
		0.195292	0.408115			0.687183	0.763979
		0.33608	0.315327			0.15294	0.80248
		0.436689	0.312229			0.647477	0.831491
		0.263968	0.370875			0.612571	0.863299
		0.186642	0.325925			0.683292	0.842098
		0.161421	0.322012			0.593159	0.815595
		0.160977	0.38262			0.674421	0.423957
		0.182411	0.292863			0.574512	0.758059
		0.221498	0.315498			0.728575	0.834383
		0.279486	0.376919			0.0916402	0.731041
		0.224144	0.343308			0.669198	0.805699
		0.228194	0.251609			0.663704	0.664169
		0.280484	0.304332			0.67183	0.780903
		0.362254	0.349245			0.596926	0.769975
		0.294051	0.331999			0.457145	0.833134
		0.200606	0.287775			0.756123	0.867649
		0.147271	0.346351			0.622714	0.678877
		0.226842	0.315895			0.429271	0.890149
		0.223787	0.368654			0.684177	0.877016
		0.241732	0.330497			0.652717	0.852707
		0.351492	0.367009			0.64022	0.830336
		0.428978	0.395435				0.791555

## Sheet: Figure 2B
Figure 2B
		technical	biological
		0.109022	0.336892
		0.0869091	0.119143
		0.116805	0.304701
		0.26501	0.424176
		0.0690977	0.231222
		0.0421767	0.140325

## Sheet: Figure 3B
Figure 3B
		replicate n	replicate n+1
		0.351186	0.346944
		0.274101	0.288844
		0.309063	0.314837
		0.276216	0.295836
		0.357874	0.369536
		0.350012	0.354756
		0.330545	0.326374
		0.36882	0.356682
		0.301979	0.296105
		0.298256	0.288327
		0.3407	0.328356
		0.329435	0.318682
		0.351559	0.375616
		0.345224	0.339739
		0.389124	0.419085
		0.411855	0.38538
		0.254112	0.285158
		0.285034	0.300584
		0.256727	0.373154
		0.41012	0.40157
		0.120511	0.234132
		0.230982	0.237086
		0.152116	0.25
		0.284851	0.273574
		0.247628	0.327172
		0.320411	0.280663
		0.213064	0.302859
		0.341765	0.323465
		0.124403	0.209075
		0.230606	0.234355
		0.0942099	0.149671
		0.250797	0.249329
		0.221753	0.292278
		0.339631	0.362128
		0.129571	0.184028
		0.191098	0.231323
		0.346944	0.347701
		0.288844	0.30703
		0.314837	0.290865
		0.295836	0.329926
		0.369536	0.383731
		0.354756	0.389093
		0.326374	0.321561
		0.356682	0.417011
		0.296105	0.308054
		0.288327	0.356309
		0.328356	0.329089
		0.318682	0.374989
		0.375616	0.386611
		0.339739	0.384916
		0.419085	0.394111
		0.38538	0.433028
		0.285158	0.301946
		0.300584	0.334079
		0.373154	0.364968
		0.40157	0.409647
		0.234132	0.227549
		0.237086	0.233706
		0.25	0.274106
		0.273574	0.286887
		0.327172	0.340135
		0.280663	0.333504
		0.302859	0.330657
		0.323465	0.338102
		0.209075	0.244683
		0.234355	0.249093
		0.149671	0.161353
		0.249329	0.257171
		0.292278	0.307734
		0.362128	0.35155
		0.184028	0.196822
		0.231323	0.204473
		0.347701	0.351186
		0.30703	0.274101
		0.290865	0.309063
		0.329926	0.276216
		0.383731	0.357874
		0.389093	0.350012
		0.321561	0.330545
		0.417011	0.36882
		0.308054	0.301979
		0.356309	0.298256
		0.329089	0.3407
		0.374989	0.329435
		0.386611	0.351559
		0.384916	0.345224
		0.394111	0.389124
		0.433028	0.411855
		0.301946	0.254112
		0.334079	0.285034
		0.364968	0.256727
		0.409647	0.41012
		0.227549	0.120511
		0.233706	0.230982
		0.274106	0.152116
		0.286887	0.284851
		0.340135	0.247628
		0.333504	0.320411
		0.330657	0.213064
		0.338102	0.341765
		0.244683	0.124403
		0.249093	0.230606
		0.161353	0.0942099
		0.257171	0.250797
		0.307734	0.221753
		0.35155	0.339631
		0.196822	0.129571
		0.204473	0.191098

## Sheet: Figure 3C
Figure 3C
		replicate A	replicate B
		0.289992	0.34861
		0.300659	0.304922
		0.36462	0.37038
		0.380837	0.32616
		0.314298	0.302046
		0.341036	0.332715
		0.356626	0.371262
		0.410088	0.400774
		0.306566	0.280405
		0.407112	0.331616
		0.233925	0.194064
		0.281771	0.225407
		0.311526	0.304978
		0.334444	0.282193
		0.238018	0.19272
		0.252432	0.135078
		0.351103	0.273922
		0.208965	0.17014

## Sheet: Figure 3D
Figure 3D
		random population 1	random population 2
		0.307734	0.330545
		0.364968	0.124403
		0.351186	0.301979
		0.276216	0.433028
		0.191098	0.298256
		0.302859	0.356309
		0.417011	0.373154
		0.149671	0.250797
		0.231323	0.354756
		0.149671	0.250797
		0.290865	0.3407
		0.204473	0.327172
		0.249093	0.300584
		0.274101	0.350012
		0.30703	0.333504
		0.257171	0.288844
		0.161353	0.40157
		0.191098	0.298256
		0.309063	0.161353
		0.249329	0.321561
		0.38538	0.302859
		0.273574	0.389124
		0.0942099	0.320411
		0.231323	0.354756
		0.386611	0.285158
		0.330657	0.346944
		0.280663	0.411855
		0.346944	0.329435
		0.386611	0.285158
		0.3407	0.339739
		0.321561	0.374989
		0.433028	0.254112
		0.327172	0.288327
		0.274106	0.234132
		0.204473	0.327172
		0.345224	0.295836
		0.280663	0.411855
		0.357874	0.196822
		0.323465	0.417011
		0.296105	0.419085
		0.394111	0.120511
		0.351186	0.301979
		0.209075	0.30703
		0.274106	0.234132
		0.152116	0.249093
		0.161353	0.40157
		0.417011	0.373154
		0.356682	0.351186
		0.234132	0.256727
		0.346944	0.329435
		0.285034	0.213064
		0.3407	0.339739
		0.30703	0.333504
		0.308054	0.389093
		0.329926	0.409647
		0.298256	0.362128
		0.284851	0.35155
		0.234355	0.386611
		0.296105	0.419085
		0.419085	0.280663
		0.35155	0.326374
		0.161353	0.40157
		0.41012	0.345224
		0.364968	0.124403
		0.284851	0.35155
		0.364968	0.124403
		0.300584	0.290865
		0.374989	0.314837
		0.334079	0.375616
		0.351559	0.334079
		0.339631	0.318682
		0.120511	0.274106
		0.328356	0.129571
		0.338102	0.357874
		0.36882	0.284851
		0.346944	0.329435
		0.256727	0.0942099
		0.321561	0.374989
		0.350012	0.329089
		0.227549	0.308054
		0.41012	0.345224
		0.191098	0.298256
		0.35155	0.326374
		0.309063	0.161353
		0.234355	0.386611
		0.273574	0.389124
		0.321561	0.374989
		0.257171	0.288844
		0.249329	0.321561
		0.309063	0.161353
		0.276216	0.433028
		0.417011	0.373154
		0.292278	0.383731
		0.30703	0.333504
		0.285158	0.384916
		0.302859	0.356309
		0.356682	0.351186
		0.288844	0.149671
		0.296105	0.419085
		0.375616	0.230982
		0.230982	0.237086
		0.356682	0.351186
		0.357874	0.196822
		0.326374	0.184028
		0.321561	0.374989
		0.244683	0.247628
		0.233706	0.227549
		0.350012	0.329089

## Sheet: Figure 3E
Figure 3E
		time (weeks)	0	1	2	3	4
		Spearman R biological		0.43	0.736	0.773	0.779
		95% confidence interval (biological)		0.249	0.161	0.152	0.156
		Spearman R technical	0.693	0.829	0.878	0.646	0.821
		95% confidence interval (technical)	0.168	0.076	0.049	0.142	0.074
		Spearman R random permutation	0.001	-0.001	-0.007	0.004	-0.005
		95% confidence interval (random)	0.381	0.384	0.388	0.367	0.383

## Sheet: Figure 3F
Figure 3F
		population	week 1	week 2	week 3	week 4
		1A	0.623112	0.454052	1.34039	1.0438
		1B	0.764295	0.430209	1.35016	0.868282
		2A	1.08586	0.871647	1.34672	0.912985
		2B	0.829077	0.670003	1.01193	0.900223
		3A	0.91853	0.910769	0.961793	1.10898
		3B	0.806235	0.495444	1.21531	1.09173
		4A	0.828694	0.65316	1.15034	0.976576
		4B	1.12796	0.662485	0.686981	1.14029
		5A	1.12348	0.904839	0.979212	0.904375
		5B	1.009	0.866959	0.844158	0.941059
		6A	0.875185	0.586869	0.882703	0.996204
		6B	0.75962	0.679814	0.817523	1.02112
		7A	0.886241	0.511644	1.28553	1.11162
		7B	1.29192	0.460961	1.16596	1.0678
		8A	0.983298	0.559433	1.79112	1.19998
		8B	0.961284	0.725751	2.17721	1.22787
		9A	0.970311	0.524018	1.05711	0.83958
		9B	0.748016	0.63714	1.01605	0.917909
		10A	0.985866	0.835353	2.15169	0.992913
		10B	1.04435	0.612892	2.40601	1.21896
		11A	0.779775	0.940532	1.69315	0.581059
		11B	0.768693	0.798195	1.20573	0.70041
		12A	0.905458	0.947488	1.30777	0.674907
		12B	0.845493	0.798704	1.45063	0.843668
		13A	1.0422	0.835507	1.47502	0.913156
		13B	0.947479	1.13694	1.59292	0.93276
		14A	0.855699	1.20656	1.57986	0.844933
		14B	0.749002	1.06974	2.20794	1.00138
		15A	0.971394	1.10975	1.36809	0.577036
		15B	0.970198	1.04864	1.01996	0.712665
		16A	1.01595	0.566918	1.08478	0.404446
		16B	0.915267	0.605906	1.11843	0.755824
		17A	1.14481	0.960939	2.99674	0.820166
		17B	1.04838	1.21271	2.69135	1.05126
		18A	0.86574	0.992571	1.56813	0.509427
		18B	0.793774	0.841427	1.62865	0.625674

## Sheet: Supplementary Figure 1A
Supplementary Figure 1A
		threshold	infection index
		0	1
		1	1
		2	1
		3	1
		4	1
		5	1
		6	1
		7	1
		8	1
		9	1
		10	1
		11	1
		12	1
		13	1
		14	1
		15	1
		16	1
		17	1
		18	1
		19	1
		20	1
		21	1
		22	1
		23	1
		24	1
		25	1
		26	1
		27	1
		28	1
		29	1
		30	1
		31	1
		32	1
		33	1
		34	1
		35	1
		36	1
		37	1
		38	1
		39	1
		40	1
		41	1
		42	1
		43	1
		44	1
		45	1
		46	1
		47	1
		48	1
		49	1
		50	1
		51	1
		52	1
		53	1
		54	1
		55	1
		56	1
		57	1
		58	1
		59	1
		60	1
		61	1
		62	1
		63	1
		64	1
		65	1
		66	1
		67	1
		68	1
		69	1
		70	1
		71	1
		72	1
		73	1
		74	1
		75	1
		76	1
		77	1
		78	1
		79	1
		80	1
		81	1
		82	1
		83	1
		84	1
		85	1
		86	1
		87	1
		88	1
		89	1
		90	1
		91	1
		92	1
		93	1
		94	1
		95	1
		96	1
		97	1
		98	1
		99	1
		100	1
		101	1
		102	1
		103	1
		104	1
		105	1
		106	1
		107	1
		108	1
		109	1
		110	1
		111	1
		112	1
		113	1
		114	1
		115	1
		116	1
		117	1
		118	1
		119	1
		120	1
		121	1
		122	1
		123	1
		124	1
		125	1
		126	1
		127	1
		128	1
		129	1
		130	1
		131	1
		132	1
		133	1
		134	1
		135	1
		136	1
		137	1
		138	1
		139	1
		140	1
		141	1
		142	1
		143	1
		144	1
		145	1
		146	1
		147	1
		148	1
		149	1
		150	1
		151	1
		152	1
		153	1
		154	1
		155	1
		156	1
		157	1
		158	1
		159	1
		160	1
		161	1
		162	1
		163	1
		164	1
		165	1
		166	1
		167	1
		168	1
		169	1
		170	1
		171	1
		172	1
		173	1
		174	1
		175	1
		176	1
		177	1
		178	1
		179	1
		180	1
		181	1
		182	1
		183	1
		184	1
		185	1
		186	1
		187	1
		188	1
		189	1
		190	1
		191	1
		192	1
		193	1
		194	1
		195	1
		196	1
		197	1
		198	1
		199	1
		200	1
		201	1
		202	1
		203	1
		204	1
		205	1
		206	1
		207	1
		208	1
		209	1
		210	1
		211	1
		212	1
		213	1
		214	1
		215	1
		216	1
		217	1
		218	1
		219	1
		220	1
		221	1
		222	1
		223	1
		224	1
		225	1
		226	1
		227	1
		228	1
		229	1
		230	1
		231	1
		232	1
		233	1
		234	1
		235	1
		236	1
		237	1
		238	1
		239	1
		240	1
		241	1
		242	1
		243	1
		244	1
		245	1
		246	1
		247	1
		248	1
		249	1
		250	1
		251	1
		252	1
		253	1
		254	1
		255	1
		256	1
		257	1
		258	1
		259	1
		260	1
		261	1
		262	1
		263	1
		264	1
		265	1
		266	1
		267	1
		268	1
		269	1
		270	1
		271	1
		272	1
		273	1
		274	1
		275	1
		276	1
		277	1
		278	1
		279	1
		280	1
		281	1
		282	1
		283	1
		284	1
		285	1
		286	1
		287	1
		288	1
		289	1
		290	1
		291	1
		292	1
		293	1
		294	1
		295	1
		296	1
		297	1
		298	1
		299	1
		300	1
		301	1
		302	1
		303	1
		304	1
		305	1
		306	1
		307	1
		308	1
		309	0.999963
		310	0.999963
		311	0.999926
		312	0.999926
		313	0.999889
		314	0.999852
		315	0.999815
		316	0.999778
		317	0.999778
		318	0.999704
		319	0.999668
		320	0.99952
		321	0.999372
		322	0.999187
		323	0.999113
		324	0.999003
		325	0.998892
		326	0.998818
		327	0.99867
		328	0.998485
		329	0.998301
		330	0.998042
		331	0.997783
		332	0.997562
		333	0.997303
		334	0.996823
		335	0.996638
		336	0.996269
		337	0.995899
		338	0.995419
		339	0.994865
		340	0.994237
		341	0.993572
		342	0.992759
		343	0.991909
		344	0.991244
		345	0.99021
		346	0.98888
		347	0.98755
		348	0.986331
		349	0.984927
		350	0.983154
		351	0.981639
		352	0.979829
		353	0.976984
		354	0.97425
		355	0.970925
		356	0.967674
		357	0.963499
		358	0.959251
		359	0.954485
		360	0.948759
		361	0.943143
		362	0.936309
		363	0.929363
		364	0.922307
		365	0.915214
		366	0.907197
		367	0.898552
		368	0.889242
		369	0.880228
		370	0.870474
		371	0.860204
		372	0.850783
		373	0.840771
		374	0.831351
		375	0.821228
		376	0.812214
		377	0.802313
		378	0.793003
		379	0.782363
		380	0.77309
		381	0.763152
		382	0.752956
		383	0.743424
		384	0.734077
		385	0.724989
		386	0.716344
		387	0.708253
		388	0.700569
		389	0.694547
		390	0.688008
		391	0.680989
		392	0.674745
		393	0.669499
		394	0.66477
		395	0.660078
		396	0.655165
		397	0.65099
		398	0.647111
		399	0.64386
		400	0.639981
		401	0.636767
		402	0.633405
		403	0.630893
		404	0.6279
		405	0.624243
		406	0.621176
		407	0.618738
		408	0.616152
		409	0.613898
		410	0.611719
		411	0.609724
		412	0.60747
		413	0.605512
		414	0.604145
		415	0.601855
		416	0.600007
		417	0.598271
		418	0.596535
		419	0.594835
		420	0.59321
		421	0.591178
		422	0.5897
		423	0.587853
		424	0.586929
		425	0.585156
		426	0.583567
		427	0.581609
		428	0.580501
		429	0.579023
		430	0.577989
		431	0.576844
		432	0.575477
		433	0.574073
		434	0.572632
		435	0.571265
		436	0.570083
		437	0.568199
		438	0.566943
		439	0.565354
		440	0.564061
		441	0.56214
		442	0.561031
		443	0.559849
		444	0.558408
		445	0.5573
		446	0.555675
		447	0.554086
		448	0.552904
		449	0.551315
		450	0.54969
		451	0.548877
		452	0.547916
		453	0.546365
		454	0.544813
		455	0.543114
		456	0.541968
		457	0.54086
		458	0.539567
		459	0.538274
		460	0.536944
		461	0.535799
		462	0.534247
		463	0.532511
		464	0.531255
		465	0.529962
		466	0.528742
		467	0.527523
		468	0.526378
		469	0.525307
		470	0.523829
		471	0.522536
		472	0.521021
		473	0.519543
		474	0.518435
		475	0.51692
		476	0.515295
		477	0.514002
		478	0.51282
		479	0.511527
		480	0.510197
		481	0.509088
		482	0.507463
		483	0.505911
		484	0.504433
		485	0.503362
		486	0.501847
		487	0.500591
		488	0.499113
		489	0.497451
		490	0.496195
		491	0.494717
		492	0.493535
		493	0.491725
		494	0.489914
		495	0.488769
		496	0.487624
		497	0.486442
		498	0.485038
		499	0.483966
		500	0.482341
		501	0.481306
		502	0.479829
		503	0.478499
		504	0.477464
		505	0.476097
		506	0.475211
		507	0.473696
		508	0.472181
		509	0.470777
		510	0.469632
		511	0.468154
		512	0.467231
		513	0.466196
		514	0.464534
		515	0.463462
		516	0.462169
		517	0.460987
		518	0.459842
		519	0.458549
		520	0.457145
		521	0.455519
		522	0.454374
		523	0.453229
		524	0.452305
		525	0.450717
		526	0.449017
		527	0.447946
		528	0.44632
		529	0.444658
		530	0.443217
		531	0.442146
		532	0.441
		533	0.43956
		534	0.43786
		535	0.436419
		536	0.435459
		537	0.433649
		538	0.43206
		539	0.430693
		540	0.429363
		541	0.428181
		542	0.427146
		543	0.425743
		544	0.424413
		545	0.423156
		546	0.421974
		547	0.42057
		548	0.419314
		549	0.418132
		550	0.416617
		551	0.415324
		552	0.414142
		553	0.412664
		554	0.411334
		555	0.4103
		556	0.408896
		557	0.40764
		558	0.406495
		559	0.405534
		560	0.404204
		561	0.402542
		562	0.401175
		563	0.399623
		564	0.398256
		565	0.396594
		566	0.395116
		567	0.393786
		568	0.392825
		569	0.391717
		570	0.390646
		571	0.389279
		572	0.387949
		573	0.386508
		574	0.385363
		575	0.384033
		576	0.382814
		577	0.381373
		578	0.379932
		579	0.378417
		580	0.376459
		581	0.375129
		582	0.373688
		583	0.372137
		584	0.371176
		585	0.369662
		586	0.367925
		587	0.366521
		588	0.36545
		589	0.364342
		590	0.363086
		591	0.361793
		592	0.360463
		593	0.359169
		594	0.358061
		595	0.356657
		596	0.355253
		597	0.353923
		598	0.35252
		599	0.351005
		600	0.349675
		601	0.348419
		602	0.34683
		603	0.345426
		604	0.343912
		605	0.342914
		606	0.342101
		607	0.340956
		608	0.339811
		609	0.338555
		610	0.337446
		611	0.336043
		612	0.335119
		613	0.334158
		614	0.333124
		615	0.332016
		616	0.330797
		617	0.329688
		618	0.328617
		619	0.327619
		620	0.326437
		621	0.325292
		622	0.324516
		623	0.323001
		624	0.32193
		625	0.320748
		626	0.319602
		627	0.318568
		628	0.317571
		629	0.316499
		630	0.315502
		631	0.314246
		632	0.3131
		633	0.312029
		634	0.311068
		635	0.30996
		636	0.30911
		637	0.308187
		638	0.307337
		639	0.306266
		640	0.30549
		641	0.304419
		642	0.303089
		643	0.302128
		644	0.30102
		645	0.300133
		646	0.299246
		647	0.298249
		648	0.297177
		649	0.296365
		650	0.295219
		651	0.294296
		652	0.293261
		653	0.292449
		654	0.29134
		655	0.29038
		656	0.289271
		657	0.288459
		658	0.287683
		659	0.286538
		660	0.285688
		661	0.284321
		662	0.283028
		663	0.282178
		664	0.281033
		665	0.279851
		666	0.279186
		667	0.27841
		668	0.277782
		669	0.276932
		670	0.276156
		671	0.275565
		672	0.274863
		673	0.274014
		674	0.273053
		675	0.272056
		676	0.271169
		677	0.270061
		678	0.2691
		679	0.268398
		680	0.267401
		681	0.266625
		682	0.265997
		683	0.265258
		684	0.264556
		685	0.263448
		686	0.262376
		687	0.261342
		688	0.260307
		689	0.259568
		690	0.258571
		691	0.258017
		692	0.257426
		693	0.256872
		694	0.255911
		695	0.255431
		696	0.254766
		697	0.253879
		698	0.252808
		699	0.25218
		700	0.251256
		701	0.250332
		702	0.249631
		703	0.248781
		704	0.247968
		705	0.24734
		706	0.246786
		707	0.245936
		708	0.245013
		709	0.244126
		710	0.243128
		711	0.242279
		712	0.240912
		713	0.240321
		714	0.239656
		715	0.238954
		716	0.238289
		717	0.237513
		718	0.236885
		719	0.236072
		720	0.235149
		721	0.234594
		722	0.23404
		723	0.23308
		724	0.232341
		725	0.231565
		726	0.231011
		727	0.230383
		728	0.229755
		729	0.229016
		730	0.228314
		731	0.227649
		732	0.227058
		733	0.226356
		734	0.225728
		735	0.225063
		736	0.224102
		737	0.223437
		738	0.222772
		739	0.22196
		740	0.221221
		741	0.220556
		742	0.219928
		743	0.219078
		744	0.218228
		745	0.217711
		746	0.217009
		747	0.216677
		748	0.216381
		749	0.215679
		750	0.215088
		751	0.21446
		752	0.213906
		753	0.21313
		754	0.212465
		755	0.211726
		756	0.211024
		757	0.210359
		758	0.209916
		759	0.209214
		760	0.20866
		761	0.208069
		762	0.207662
		763	0.207034
		764	0.206628
		765	0.205741
		766	0.205187
		767	0.204781
		768	0.204189
		769	0.203598
		770	0.203044
		771	0.202342
		772	0.201825
		773	0.201271
		774	0.200569
		775	0.200015
		776	0.199571
		777	0.198796
		778	0.198389
		779	0.197946
		780	0.197207
		781	0.196173
		782	0.195655
		783	0.195212
		784	0.194621
		785	0.194252
		786	0.193697
		787	0.19318
		788	0.192626
		789	0.191924
		790	0.191444
		791	0.190705
		792	0.189892
		793	0.18956
		794	0.18919
		795	0.188932
		796	0.18823
		797	0.187528
		798	0.186974
		799	0.186456
		800	0.186087
		801	0.185348
		802	0.185016
		803	0.184572
		804	0.184203
		805	0.18387
		806	0.183353
		807	0.182947
		808	0.182614
		809	0.181949
		810	0.181284
		811	0.180878
		812	0.180508
		813	0.179954
		814	0.179511
		815	0.178994
		816	0.178476
		817	0.177811
		818	0.177073
		819	0.176518
		820	0.176001
		821	0.175299
		822	0.174893
		823	0.174523
		824	0.174154
		825	0.173785
		826	0.173378
		827	0.173009
		828	0.172455
		829	0.172011
		830	0.171642
		831	0.171272
		832	0.170755
		833	0.17009
		834	0.169647
		835	0.169093
		836	0.168834
		837	0.168465
		838	0.167874
		839	0.167467
		840	0.167135
		841	0.166544
		842	0.166137
		843	0.165842
		844	0.165583
		845	0.165103
		846	0.164622
		847	0.164438
		848	0.164031
		849	0.163773
		850	0.163477
		851	0.162997
		852	0.162554
		853	0.162147
		854	0.161962
		855	0.161556
		856	0.161113
		857	0.160854
		858	0.1603
		859	0.159709
		860	0.159524
		861	0.159266
		862	0.15897
		863	0.158305
		864	0.157899
		865	0.157492
		866	0.157197
		867	0.156679
		868	0.156421
		869	0.155904
		870	0.155534
		871	0.155202
		872	0.15498
		873	0.154795
		874	0.154611
		875	0.154167
		876	0.153798
		877	0.153539
		878	0.15317
		879	0.152653
		880	0.152246
		881	0.151803
		882	0.151618
		883	0.151286
		884	0.150953
		885	0.150436
		886	0.149882
		887	0.149549
		888	0.149438
		889	0.14918
		890	0.148958
		891	0.148589
		892	0.148072
		893	0.147887
		894	0.147776
		895	0.14748
		896	0.147037
		897	0.146483
		898	0.146113
		899	0.145818
		900	0.145559
		901	0.145264
		902	0.144931
		903	0.144488
		904	0.144119
		905	0.143564
		906	0.143417
		907	0.143047
		908	0.142678
		909	0.142456
		910	0.142124
		911	0.141791
		912	0.141348
		913	0.141126
		914	0.140794
		915	0.14035
		916	0.140166
		917	0.139907
		918	0.139648
		919	0.13939
		920	0.138946
		921	0.138429
		922	0.138097
		923	0.137801
		924	0.137469
		925	0.137136
		926	0.136988
		927	0.13673
		928	0.136102
		929	0.135917
		930	0.135695
		931	0.135326
		932	0.135141
		933	0.134735
		934	0.134439
		935	0.134218
		936	0.133885
		937	0.133626
		938	0.133331
		939	0.132998
		940	0.132592
		941	0.132518
		942	0.132186
		943	0.13189
		944	0.131521
		945	0.131003
		946	0.130523
		947	0.130301
		948	0.129932
		949	0.1296
		950	0.129378
		951	0.129045
		952	0.128676
		953	0.128343
		954	0.1279
		955	0.127568
		956	0.127383
		957	0.127087
		958	0.126792
		959	0.126496
		960	0.126016
		961	0.125573
		962	0.125462
		963	0.125129
		964	0.124649
		965	0.124317
		966	0.124132
		967	0.123873
		968	0.123578
		969	0.12306
		970	0.122654
		971	0.122395
		972	0.121952
		973	0.121694
		974	0.121472
		975	0.121287
		976	0.121102
		977	0.120696
		978	0.120364
		979	0.120068
		980	0.119662
		981	0.119403
		982	0.119144
		983	0.11896
		984	0.118775
		985	0.11859
		986	0.118369
		987	0.118184
		988	0.117851
		989	0.117704
		990	0.117667
		991	0.11726
		992	0.117076
		993	0.116891
		994	0.116706
		995	0.116337
		996	0.116189
		997	0.116004
		998	0.115672
		999	0.115561
		1000	0.11497
		1001	0.114711
		1002	0.114231
		1003	0.114083
		1004	0.113824
		1005	0.113677
		1006	0.113344
		1007	0.113196
		1008	0.113086
		1009	0.112827
		1010	0.112605
		1011	0.112273
		1012	0.11194
		1013	0.111645
		1014	0.111312
		1015	0.111128
		1016	0.110943
		1017	0.11061
		1018	0.110352
		1019	0.110204
		1020	0.109798
		1021	0.109613
		1022	0.109465
		1023	0.109206
		1024	0.108911
		1025	0.108689
		1026	0.108357
		1027	0.10784
		1028	0.107655
		1029	0.107544
		1030	0.107027
		1031	0.106953
		1032	0.106768
		1033	0.106473
		1034	0.106214
		1035	0.105881
		1036	0.105808
		1037	0.105623
		1038	0.105401
		1039	0.105253
		1040	0.105032
		1041	0.104921
		1042	0.104515
		1043	0.104367
		1044	0.104219
		1045	0.104108
		1046	0.103923
		1047	0.103517
		1048	0.103185
		1049	0.102889
		1050	0.102593
		1051	0.102409
		1052	0.102261
		1053	0.102113
		1054	0.101744
		1055	0.101596
		1056	0.1013
		1057	0.101005
		1058	0.100894
		1059	0.100562
		1060	0.100229
		1061	0.100007
		1062	0.0997488
		1063	0.099601
		1064	0.0993424
		1065	0.0991207
		1066	0.0987882
		1067	0.0984557
		1068	0.0982341
		1069	0.0979755
		1070	0.097643
		1071	0.0974213
		1072	0.0972366
		1073	0.0970149
		1074	0.0967933
		1075	0.0965347
		1076	0.096313
		1077	0.0961283
		1078	0.0958327
		1079	0.0955372
		1080	0.0951677
		1081	0.0949091
		1082	0.0946136
		1083	0.0942811
		1084	0.0940963
		1085	0.0938377
		1086	0.0935422
		1087	0.0933944
		1088	0.0931728
		1089	0.0928772
		1090	0.0923969
		1091	0.0921753
		1092	0.0917689
		1093	0.0915842
		1094	0.0914364
		1095	0.0913256
		1096	0.0912147
		1097	0.09103
		1098	0.0907714
		1099	0.090402
		1100	0.0901433
		1101	0.0898478
		1102	0.0896631
		1103	0.0894784
		1104	0.0892567
		1105	0.0889242
		1106	0.0887395
		1107	0.0884809
		1108	0.0882961
		1109	0.0881484
		1110	0.0879636
		1111	0.087742
		1112	0.0875203
		1113	0.0872248
		1114	0.08704
		1115	0.0866337
		1116	0.0863751
		1117	0.0861534
		1118	0.0859317
		1119	0.0854884
		1120	0.0853037
		1121	0.0851928
		1122	0.0849712
		1123	0.0849342
		1124	0.0847495
		1125	0.0844909
		1126	0.0843801
		1127	0.0840476
		1128	0.0838629
		1129	0.083752
		1130	0.0835673
		1131	0.0832718
		1132	0.083087
		1133	0.0828654
		1134	0.0827545
		1135	0.0826068
		1136	0.0824959
		1137	0.0823112
		1138	0.0820526
		1139	0.0818679
		1140	0.0816832
		1141	0.0816462
		1142	0.0812029
		1143	0.0809073
		1144	0.0807226
		1145	0.0805379
		1146	0.0803532
		1147	0.0800946
		1148	0.0799468
		1149	0.0796882
		1150	0.0795035
		1151	0.0794296
		1152	0.0792449
		1153	0.0790971
		1154	0.0788754
		1155	0.0787646
		1156	0.0785799
		1157	0.0784321
		1158	0.0782843
		1159	0.0781735
		1160	0.0777671
		1161	0.0773977
		1162	0.0772129
		1163	0.0770282
		1164	0.0767696
		1165	0.0766218
		1166	0.0764002
		1167	0.0761416
		1168	0.075846
		1169	0.0756613
		1170	0.0755505
		1171	0.0753657
		1172	0.0751441
		1173	0.0749224
		1174	0.0746269
		1175	0.0743683
		1176	0.0742574
		1177	0.0740358
		1178	0.073851
		1179	0.0736663
		1180	0.0735924
		1181	0.0734447
		1182	0.073186
		1183	0.0729644
		1184	0.0728536
		1185	0.0727058
		1186	0.0724472
		1187	0.0722255
		1188	0.0721147
		1189	0.0720038
		1190	0.07193
		1191	0.0718561
		1192	0.0717083
		1193	0.0714127
		1194	0.071228
		1195	0.0710802
		1196	0.0709325
		1197	0.0706369
		1198	0.0703783
		1199	0.0701566
		1200	0.069935
		1201	0.0696764
		1202	0.0695655
		1203	0.0694178
		1204	0.0691222
		1205	0.0690114
		1206	0.0689005
		1207	0.0687897
		1208	0.068605
		1209	0.0684203
		1210	0.0680878
		1211	0.0678292
		1212	0.0675336
		1213	0.0673489
		1214	0.0671272
		1215	0.0668317
		1216	0.0664992
		1217	0.0663145
		1218	0.0660559
		1219	0.065945
		1220	0.0656864
		1221	0.0655756
		1222	0.0655017
		1223	0.065317
		1224	0.0652431
		1225	0.0650214
		1226	0.0647998
		1227	0.064615
		1228	0.0642825
		1229	0.0640609
		1230	0.0639501
		1231	0.0637653
		1232	0.0635437
		1233	0.0634328
		1234	0.0632851
		1235	0.0631742
		1236	0.0630265
		1237	0.0629156
		1238	0.062657
		1239	0.0626201
		1240	0.0623984
		1241	0.062029
		1242	0.0618073
		1243	0.0616595
		1244	0.0615487
		1245	0.0614009
		1246	0.0612531
		1247	0.0609945
		1248	0.0608837
		1249	0.0608098
		1250	0.0604773
		1251	0.0603665
		1252	0.0602187
		1253	0.0599601
		1254	0.0598493
		1255	0.0595168
		1256	0.0592582
		1257	0.0591843
		1258	0.0589626
		1259	0.0589626
		1260	0.0588148
		1261	0.0586671
		1262	0.0584454
		1263	0.0583346
		1264	0.0582976
		1265	0.0582237
		1266	0.0581498
		1267	0.058076
		1268	0.0580021
		1269	0.0577804
		1270	0.0575218
		1271	0.0573371
		1272	0.0570415
		1273	0.0569676
		1274	0.0568937
		1275	0.0564504
		1276	0.0563396
		1277	0.0561549
		1278	0.0558963
		1279	0.0557115
		1280	0.0555638
		1281	0.0555268
		1282	0.0553421
		1283	0.0550096
		1284	0.0547141
		1285	0.0546402
		1286	0.0544185
		1287	0.0542338
		1288	0.0540491
		1289	0.0539013
		1290	0.0539013
		1291	0.0536796
		1292	0.053458
		1293	0.0533471
		1294	0.0532732
		1295	0.0531255
		1296	0.0530885
		1297	0.0530516
		1298	0.0529777
		1299	0.052756
		1300	0.0526452
		1301	0.0525713
		1302	0.0524605
		1303	0.0523866
		1304	0.0522019
		1305	0.0521649
		1306	0.0519433
		1307	0.0516846
		1308	0.0514999
		1309	0.051463
		1310	0.0512044
		1311	0.0510566
		1312	0.0509088
		1313	0.050798
		1314	0.050761
		1315	0.0506502
		1316	0.0506133
		1317	0.0504286
		1318	0.050133
		1319	0.0499113
		1320	0.0497266
		1321	0.0495788
		1322	0.049468
		1323	0.0492833
		1324	0.0491725
		1325	0.0491355
		1326	0.0488769
		1327	0.0487661
		1328	0.0485444
		1329	0.0483597
		1330	0.0482119
		1331	0.0480272
		1332	0.0479533
		1333	0.0478055
		1334	0.0476947
		1335	0.0476208
		1336	0.0473253
		1337	0.0472144
		1338	0.0471775
		1339	0.0471036
		1340	0.0469558
		1341	0.0469558
		1342	0.046845
		1343	0.0466972
		1344	0.0465494
		1345	0.0462539
		1346	0.0462539
		1347	0.0462169
		1348	0.0460322
		1349	0.0458844
		1350	0.0458475
		1351	0.0457367
		1352	0.0456258
		1353	0.0455519
		1354	0.0454781
		1355	0.0454411
		1356	0.0454411
		1357	0.0452933
		1358	0.0451086
		1359	0.0450717
		1360	0.0449239
		1361	0.0448131
		1362	0.0447392
		1363	0.0446283
		1364	0.0444806
		1365	0.0444067
		1366	0.0443697
		1367	0.0442589
		1368	0.0440372
		1369	0.0440003
		1370	0.0437786
		1371	0.0435939
		1372	0.0434831
		1373	0.0432245
		1374	0.0431506
		1375	0.0430398
		1376	0.042892
		1377	0.0427811
		1378	0.0425595
		1379	0.0424856
		1380	0.0424486
		1381	0.0423009
		1382	0.0420792
		1383	0.0418575
		1384	0.0417467
		1385	0.0416728
		1386	0.0415989
		1387	0.0414881
		1388	0.0414881
		1389	0.0413403
		1390	0.0411926
		1391	0.0411926
		1392	0.0410448
		1393	0.0409339
		1394	0.0408231
		1395	0.0406384
		1396	0.0406014
		1397	0.0403798
		1398	0.040269
		1399	0.0401951
		1400	0.0399734
		1401	0.0398995
		1402	0.0397517
		1403	0.039604
		1404	0.0394931
		1405	0.0394192
		1406	0.0393454
		1407	0.0393084
		1408	0.0392345
		1409	0.0391237
		1410	0.0390867
		1411	0.0389759
		1412	0.038902
		1413	0.0387912
		1414	0.0387542
		1415	0.0387173
		1416	0.0386434
		1417	0.0385695
		1418	0.0384956
		1419	0.0384218
		1420	0.0380893
		1421	0.0379784
		1422	0.0379045
		1423	0.0377937
		1424	0.037609
		1425	0.0373134
		1426	0.0370918
		1427	0.036944
		1428	0.0367962
		1429	0.0367593
		1430	0.0365746
		1431	0.0364268
		1432	0.0363529
		1433	0.0363159
		1434	0.0360943
		1435	0.0360204
		1436	0.0359834
		1437	0.0359096
		1438	0.0359096
		1439	0.0358357
		1440	0.0357248
		1441	0.035614
		1442	0.0355771
		1443	0.0355771
		1444	0.0354662
		1445	0.0353554
		1446	0.0352446
		1447	0.0350968
		1448	0.034986
		1449	0.0348751
		1450	0.0348012
		1451	0.0345426
		1452	0.0343949
		1453	0.0343579
		1454	0.0342471
		1455	0.0341732
		1456	0.0341362
		1457	0.0340254
		1458	0.0339146
		1459	0.0339146
		1460	0.0338038
		1461	0.0337668
		1462	0.0335451
		1463	0.0333974
		1464	0.0332865
		1465	0.0331388
		1466	0.0329171
		1467	0.0327693
		1468	0.0326954
		1469	0.0326215
		1470	0.0325477
		1471	0.0325107
		1472	0.0325107
		1473	0.0324368
		1474	0.0323629
		1475	0.0322521
		1476	0.0321413
		1477	0.0320304
		1478	0.0319196
		1479	0.0319196
		1480	0.0318088
		1481	0.0317349
		1482	0.0315871
		1483	0.0314763
		1484	0.0314024
		1485	0.0312177
		1486	0.0311438
		1487	0.031033
		1488	0.031033
		1489	0.0308113
		1490	0.0308113
		1491	0.0307743
		1492	0.0307374
		1493	0.0306635
		1494	0.0304788
		1495	0.030368
		1496	0.030368
		1497	0.0302941
		1498	0.0301832
		1499	0.0301463
		1500	0.0301094
		1501	0.0299246
		1502	0.0298507
		1503	0.0297769
		1504	0.029703
		1505	0.0295921
		1506	0.0295921
		1507	0.0294444
		1508	0.0292596
		1509	0.0290749
		1510	0.0289271
		1511	0.0288902
		1512	0.0287794
		1513	0.0287424
		1514	0.0287055
		1515	0.0286685
		1516	0.0285947
		1517	0.0285577
		1518	0.0285208
		1519	0.0284469
		1520	0.0284469
		1521	0.028336
		1522	0.0282252
		1523	0.0280774
		1524	0.0280405
		1525	0.0279297
		1526	0.0278927
		1527	0.0278188
		1528	0.0277449
		1529	0.027708
		1530	0.0275972
		1531	0.0274124
		1532	0.0273386
		1533	0.0271908
		1534	0.027043
		1535	0.0269691
		1536	0.0269691
		1537	0.0268213
		1538	0.0268213
		1539	0.0267475
		1540	0.0266736
		1541	0.0266736
		1542	0.0265997
		1543	0.0264888
		1544	0.026415
		1545	0.0262672
		1546	0.0262302
		1547	0.0261194
		1548	0.0261194
		1549	0.0260455
		1550	0.0259347
		1551	0.0258239
		1552	0.02575
		1553	0.025713
		1554	0.0256022
		1555	0.0256022
		1556	0.0255283
		1557	0.0254914
		1558	0.0254914
		1559	0.0253805
		1560	0.0253805
		1561	0.0253066
		1562	0.025085
		1563	0.025048
		1564	0.025048
		1565	0.0249741
		1566	0.0249003
		1567	0.0248264
		1568	0.0247894
		1569	0.0246786
		1570	0.0246786
		1571	0.0246786
		1572	0.0246786
		1573	0.0245308
		1574	0.0244939
		1575	0.024383
		1576	0.0243461
		1577	0.0242353
		1578	0.0242353
		1579	0.0241614
		1580	0.0240875
		1581	0.0239767
		1582	0.0239767
		1583	0.0239397
		1584	0.0239028
		1585	0.0239028
		1586	0.0238289
		1587	0.0237919
		1588	0.023755
		1589	0.023718
		1590	0.0236442
		1591	0.0234225
		1592	0.0233855
		1593	0.0233486
		1594	0.0233117
		1595	0.02309
		1596	0.0230531
		1597	0.0230531
		1598	0.0230531
		1599	0.0230531
		1600	0.0229792
		1601	0.0229053
		1602	0.0228314
		1603	0.0227575
		1604	0.0226467
		1605	0.0225358
		1606	0.0225358
		1607	0.0224619
		1608	0.0223881
		1609	0.0223511
		1610	0.0223142
		1611	0.0223142
		1612	0.0222772
		1613	0.0222403
		1614	0.0221664
		1615	0.0221664
		1616	0.0219078
		1617	0.0218339
		1618	0.0218339
		1619	0.02176
		1620	0.0216492
		1621	0.0216492
		1622	0.0214645
		1623	0.0213906
		1624	0.0213536
		1625	0.0212797
		1626	0.0212797
		1627	0.021132
		1628	0.0210211
		1629	0.0209103
		1630	0.0208364
		1631	0.0208364
		1632	0.0208364
		1633	0.0207995
		1634	0.0207256
		1635	0.0206886
		1636	0.0206147
		1637	0.0206147
		1638	0.0205039
		1639	0.0205039
		1640	0.0203931
		1641	0.0203561
		1642	0.0203561
		1643	0.0203192
		1644	0.0202823
		1645	0.0202453
		1646	0.0202084
		1647	0.0201714
		1648	0.0200606
		1649	0.0199498
		1650	0.0198759
		1651	0.0198389
		1652	0.0197281
		1653	0.0196542
		1654	0.0195803
		1655	0.0195803
		1656	0.0195803
		1657	0.0195434
		1658	0.0195434
		1659	0.0194695
		1660	0.0194695
		1661	0.0194325
		1662	0.0193956
		1663	0.0193956
		1664	0.0193217
		1665	0.0192478
		1666	0.0192109
		1667	0.0191739
		1668	0.0191
		1669	0.0191
		1670	0.0190262
		1671	0.0190262
		1672	0.0189523
		1673	0.0188784
		1674	0.0188414
		1675	0.0188414
		1676	0.0187675
		1677	0.0187675
		1678	0.0186567
		1679	0.0186198
		1680	0.0186198
		1681	0.0185459
		1682	0.018472
		1683	0.018472
		1684	0.0184351
		1685	0.0183981
		1686	0.0183612
		1687	0.0182873
		1688	0.0182134
		1689	0.0182134
		1690	0.0182134
		1691	0.0181395
		1692	0.0181026
		1693	0.0180287
		1694	0.0179917
		1695	0.0179548
		1696	0.0179178
		1697	0.0178809
		1698	0.0177701
		1699	0.0177331
		1700	0.0177331
		1701	0.0176962
		1702	0.0176592
		1703	0.0175853
		1704	0.0175484
		1705	0.0175115
		1706	0.0174376
		1707	0.0174006
		1708	0.0174006
		1709	0.0173637
		1710	0.0172898
		1711	0.0172159
		1712	0.017179
		1713	0.017179
		1714	0.017179
		1715	0.017142
		1716	0.0171051
		1717	0.0170681
		1718	0.0170312
		1719	0.0170312
		1720	0.0169942
		1721	0.0169573
		1722	0.0169573
		1723	0.0169203
		1724	0.0168834
		1725	0.0168465
		1726	0.0167726
		1727	0.0167726
		1728	0.0166987
		1729	0.0166617
		1730	0.0166248
		1731	0.0166248
		1732	0.0165509
		1733	0.016477
		1734	0.0164401
		1735	0.0164031
		1736	0.0163662
		1737	0.0162923
		1738	0.0162554
		1739	0.0162554
		1740	0.0162554
		1741	0.0161815
		1742	0.0161445
		1743	0.0161076
		1744	0.0161076
		1745	0.0160337
		1746	0.0159229
		1747	0.015849
		1748	0.015849
		1749	0.015812
		1750	0.0157012
		1751	0.0155904
		1752	0.0155904
		1753	0.0155904
		1754	0.0155534
		1755	0.0155534
		1756	0.0155165
		1757	0.0152948
		1758	0.0152579
		1759	0.015184
		1760	0.015147
		1761	0.0151101
		1762	0.0151101
		1763	0.0150731
		1764	0.0150731
		1765	0.0150731
		1766	0.0150731
		1767	0.0150362
		1768	0.0150362
		1769	0.0149993
		1770	0.0149993
		1771	0.0149993
		1772	0.0149993
		1773	0.0149993
		1774	0.0148515
		1775	0.0147407
		1776	0.0146298
		1777	0.0145929
		1778	0.0145559
		1779	0.014519
		1780	0.014519
		1781	0.014482
		1782	0.014482
		1783	0.0143712
		1784	0.0143712
		1785	0.0143343
		1786	0.0142973
		1787	0.0142604
		1788	0.0141865
		1789	0.0141865
		1790	0.0140387
		1791	0.0140018
		1792	0.0140018
		1793	0.0140018
		1794	0.0139648
		1795	0.0139648
		1796	0.0139648
		1797	0.0139648
		1798	0.0139648
		1799	0.0139648
		1800	0.0139648
		1801	0.0139279
		1802	0.0138909
		1803	0.013854
		1804	0.0137432
		1805	0.0137432
		1806	0.0137062
		1807	0.0136693
		1808	0.0136693
		1809	0.0136693
		1810	0.0136323
		1811	0.0136323
		1812	0.0136323
		1813	0.0136323
		1814	0.0135954
		1815	0.0135215
		1816	0.0135215
		1817	0.0134476
		1818	0.0134107
		1819	0.0134107
		1820	0.0134107
		1821	0.0134107
		1822	0.0134107
		1823	0.0133737
		1824	0.0133737
		1825	0.0133368
		1826	0.0132998
		1827	0.0132259
		1828	0.0132259
		1829	0.0131151
		1830	0.0131151
		1831	0.0130782
		1832	0.0130412
		1833	0.0130412
		1834	0.0130412
		1835	0.0130043
		1836	0.0128935
		1837	0.0128565
		1838	0.0128196
		1839	0.0128196
		1840	0.0127826
		1841	0.0127457
		1842	0.0127087
		1843	0.0126348
		1844	0.0125979
		1845	0.0125979
		1846	0.0125979
		1847	0.0125979
		1848	0.0125979
		1849	0.0125979
		1850	0.012524
		1851	0.0124871
		1852	0.0124132
		1853	0.0124132
		1854	0.0123023
		1855	0.0121546
		1856	0.0120807
		1857	0.0120437
		1858	0.0120068
		1859	0.0120068
		1860	0.0119329
		1861	0.0119329
		1862	0.011896
		1863	0.0118221
		1864	0.0118221
		1865	0.0117851
		1866	0.0117482
		1867	0.0117112
		1868	0.0117112
		1869	0.0117112
		1870	0.0116004
		1871	0.0115635
		1872	0.0114896
		1873	0.0114896
		1874	0.0114157
		1875	0.0113049
		1876	0.0112679
		1877	0.011231
		1878	0.011231
		1879	0.0111571
		1880	0.0111571
		1881	0.0111201
		1882	0.0111201
		1883	0.0110093
		1884	0.0110093
		1885	0.0110093
		1886	0.0110093
		1887	0.0108985
		1888	0.0108985
		1889	0.0108985
		1890	0.0108985
		1891	0.0108985
		1892	0.0108985
		1893	0.0108246
		1894	0.0108246
		1895	0.0107876
		1896	0.0107876
		1897	0.0107507
		1898	0.0107507
		1899	0.0107507
		1900	0.0107507
		1901	0.0107138
		1902	0.0106768
		1903	0.0106399
		1904	0.0106029
		1905	0.010566
		1906	0.0104551
		1907	0.0103813
		1908	0.0103443
		1909	0.0103443
		1910	0.0103443
		1911	0.0103074
		1912	0.0102704
		1913	0.0102335
		1914	0.0102335
		1915	0.0102335
		1916	0.0102335
		1917	0.0101965
		1918	0.0101965
		1919	0.0101596
		1920	0.0101227
		1921	0.0101227
		1922	0.0100857
		1923	0.0100857
		1924	0.0100857
		1925	0.0100118
		1926	0.00993793
		1927	0.00993793
		1928	0.0098271
		1929	0.00979016
		1930	0.00975321
		1931	0.00967933
		1932	0.00964238
		1933	0.00960544
		1934	0.00956849
		1935	0.00956849
		1936	0.00956849
		1937	0.00953155
		1938	0.00953155
		1939	0.00949461
		1940	0.00949461
		1941	0.00949461
		1942	0.00949461
		1943	0.00949461
		1944	0.00949461
		1945	0.00942072
		1946	0.00938377
		1947	0.00938377
		1948	0.00930989
		1949	0.00930989
		1950	0.00927294
		1951	0.00927294
		1952	0.00927294
		1953	0.009236
		1954	0.009236
		1955	0.009236
		1956	0.009236
		1957	0.00919905
		1958	0.00919905
		1959	0.00919905
		1960	0.00912517
		1961	0.00912517
		1962	0.00908822
		1963	0.00901433
		1964	0.00897739
		1965	0.00897739
		1966	0.00897739
		1967	0.00894045
		1968	0.00894045
		1969	0.00894045
		1970	0.0089035
		1971	0.0089035
		1972	0.0089035
		1973	0.00886656
		1974	0.00879267
		1975	0.00879267
		1976	0.00875573
		1977	0.00868184
		1978	0.00868184
		1979	0.00864489
		1980	0.00864489
		1981	0.00864489
		1982	0.00864489
		1983	0.00857101
		1984	0.00857101
		1985	0.00857101
		1986	0.00857101
		1987	0.00849712
		1988	0.00838629
		1989	0.00838629
		1990	0.00838629
		1991	0.00838629
		1992	0.00834934
		1993	0.00827545
		1994	0.00823851
		1995	0.00823851
		1996	0.00816462
		1997	0.00812768
[truncated: 3,597 more rows]

## Sheet: Supplementary Figure 1B
Supplementary Figure 1B
		threshold	infection index	threshold (position in plot)	derivative
		0	1	0.5	0
		1	1	1.5	0
		2	1	2.5	0
		3	1	3.5	0
		4	1	4.5	0
		5	1	5.5	0
		6	1	6.5	0
		7	1	7.5	0
		8	1	8.5	0
		9	1	9.5	0
		10	1	10.5	0
		11	1	11.5	0
		12	1	12.5	0
		13	1	13.5	0
		14	1	14.5	0
		15	1	15.5	0
		16	1	16.5	0
		17	1	17.5	0
		18	1	18.5	0
		19	1	19.5	0
		20	1	20.5	0
		21	1	21.5	0
		22	1	22.5	0
		23	1	23.5	0
		24	1	24.5	0
		25	1	25.5	0
		26	1	26.5	0
		27	1	27.5	0
		28	1	28.5	0
		29	1	29.5	0
		30	1	30.5	0
		31	1	31.5	0
		32	1	32.5	0
		33	1	33.5	0
		34	1	34.5	0
		35	1	35.5	0
		36	1	36.5	0
		37	1	37.5	0
		38	1	38.5	0
		39	1	39.5	0
		40	1	40.5	0
		41	1	41.5	0
		42	1	42.5	0
		43	1	43.5	0
		44	1	44.5	0
		45	1	45.5	0
		46	1	46.5	0
		47	1	47.5	0
		48	1	48.5	0
		49	1	49.5	0
		50	1	50.5	0
		51	1	51.5	0
		52	1	52.5	0
		53	1	53.5	0
		54	1	54.5	0
		55	1	55.5	0
		56	1	56.5	0
		57	1	57.5	0
		58	1	58.5	0
		59	1	59.5	0
		60	1	60.5	0
		61	1	61.5	0
		62	1	62.5	0
		63	1	63.5	0
		64	1	64.5	0
		65	1	65.5	0
		66	1	66.5	0
		67	1	67.5	0
		68	1	68.5	0
		69	1	69.5	0
		70	1	70.5	0
		71	1	71.5	0
		72	1	72.5	0
		73	1	73.5	0
		74	1	74.5	0
		75	1	75.5	0
		76	1	76.5	0
		77	1	77.5	0
		78	1	78.5	0
		79	1	79.5	0
		80	1	80.5	0
		81	1	81.5	0
		82	1	82.5	0
		83	1	83.5	0
		84	1	84.5	0
		85	1	85.5	0
		86	1	86.5	0
		87	1	87.5	0
		88	1	88.5	0
		89	1	89.5	0
		90	1	90.5	0
		91	1	91.5	0
		92	1	92.5	0
		93	1	93.5	0
		94	1	94.5	0
		95	1	95.5	0
		96	1	96.5	0
		97	1	97.5	0
		98	1	98.5	0
		99	1	99.5	0
		100	1	100.5	0
		101	1	101.5	0
		102	1	102.5	0
		103	1	103.5	0
		104	1	104.5	0
		105	1	105.5	0
		106	1	106.5	0
		107	1	107.5	0
		108	1	108.5	0
		109	1	109.5	0
		110	1	110.5	0
		111	1	111.5	0
		112	1	112.5	0
		113	1	113.5	0
		114	1	114.5	0
		115	1	115.5	0
		116	1	116.5	0
		117	1	117.5	0
		118	1	118.5	0
		119	1	119.5	0
		120	1	120.5	0
		121	1	121.5	0
		122	1	122.5	0
		123	1	123.5	0
		124	1	124.5	0
		125	1	125.5	0
		126	1	126.5	0
		127	1	127.5	0
		128	1	128.5	0
		129	1	129.5	0
		130	1	130.5	0
		131	1	131.5	0
		132	1	132.5	0
		133	1	133.5	0
		134	1	134.5	0
		135	1	135.5	0
		136	1	136.5	0
		137	1	137.5	0
		138	1	138.5	0
		139	1	139.5	0
		140	1	140.5	0
		141	1	141.5	0
		142	1	142.5	0
		143	1	143.5	0
		144	1	144.5	0
		145	1	145.5	0
		146	1	146.5	0
		147	1	147.5	0
		148	1	148.5	0
		149	1	149.5	0
		150	1	150.5	0
		151	1	151.5	0
		152	1	152.5	0
		153	1	153.5	0
		154	1	154.5	0
		155	1	155.5	0
		156	1	156.5	0
		157	1	157.5	0
		158	1	158.5	0
		159	1	159.5	0
		160	1	160.5	0
		161	1	161.5	0
		162	1	162.5	0
		163	1	163.5	0
		164	1	164.5	0
		165	1	165.5	0
		166	1	166.5	0
		167	1	167.5	0
		168	1	168.5	0
		169	1	169.5	0
		170	1	170.5	0
		171	1	171.5	0
		172	1	172.5	0
		173	1	173.5	0
		174	1	174.5	0
		175	1	175.5	0
		176	1	176.5	0
		177	1	177.5	0
		178	1	178.5	0
		179	1	179.5	0
		180	1	180.5	0
		181	1	181.5	0
		182	1	182.5	0
		183	1	183.5	0
		184	1	184.5	0
		185	1	185.5	0
		186	1	186.5	0
		187	1	187.5	0
		188	1	188.5	0
		189	1	189.5	0
		190	1	190.5	0
		191	1	191.5	0
		192	1	192.5	0
		193	1	193.5	0
		194	1	194.5	0
		195	1	195.5	0
		196	1	196.5	0
		197	1	197.5	0
		198	1	198.5	0
		199	1	199.5	0
		200	1	200.5	0
		201	1	201.5	0
		202	1	202.5	0
		203	1	203.5	0
		204	1	204.5	0
		205	1	205.5	0
		206	1	206.5	0
		207	1	207.5	0
		208	1	208.5	0
		209	1	209.5	0
		210	1	210.5	0
		211	1	211.5	0
		212	1	212.5	0
		213	1	213.5	0
		214	1	214.5	0
		215	1	215.5	0
		216	1	216.5	0
		217	1	217.5	0
		218	1	218.5	0
		219	1	219.5	0
		220	1	220.5	0
		221	1	221.5	0
		222	1	222.5	0
		223	1	223.5	0
		224	1	224.5	0
		225	1	225.5	0
		226	1	226.5	0
		227	1	227.5	0
		228	1	228.5	0
		229	1	229.5	0
		230	1	230.5	0
		231	1	231.5	0
		232	1	232.5	0
		233	1	233.5	0
		234	1	234.5	0
		235	1	235.5	0
		236	1	236.5	0
		237	1	237.5	0
		238	1	238.5	0
		239	1	239.5	0
		240	1	240.5	0
		241	1	241.5	0
		242	1	242.5	0
		243	1	243.5	0
		244	1	244.5	0
		245	1	245.5	0
		246	1	246.5	0
		247	1	247.5	0
		248	1	248.5	0
		249	1	249.5	0
		250	1	250.5	0
		251	1	251.5	0
		252	1	252.5	0
		253	1	253.5	0
		254	1	254.5	0
		255	1	255.5	0
		256	1	256.5	0
		257	1	257.5	0
		258	1	258.5	0
		259	1	259.5	0
		260	1	260.5	0
		261	1	261.5	0
		262	1	262.5	0
		263	1	263.5	0
		264	1	264.5	0
		265	1	265.5	0
		266	1	266.5	0
		267	1	267.5	0
		268	1	268.5	0
		269	1	269.5	0
		270	1	270.5	0
		271	1	271.5	0
		272	1	272.5	0
		273	1	273.5	0
		274	1	274.5	0
		275	1	275.5	0
		276	1	276.5	0
		277	1	277.5	0
		278	1	278.5	0
		279	1	279.5	0
		280	1	280.5	0
		281	1	281.5	0
		282	1	282.5	0
		283	1	283.5	0
		284	1	284.5	0
		285	1	285.5	0
		286	1	286.5	0
		287	1	287.5	0
		288	1	288.5	0
		289	1	289.5	0
		290	1	290.5	0
		291	1	291.5	0
		292	1	292.5	0
		293	1	293.5	0
		294	1	294.5	0
		295	1	295.5	0
		296	1	296.5	0
		297	1	297.5	0
		298	1	298.5	0
		299	1	299.5	0
		300	1	300.5	0
		301	1	301.5	0
		302	1	302.5	0
		303	1	303.5	0
		304	1	304.5	0
		305	1	305.5	0
		306	1	306.5	0
		307	1	307.5	0
		308	1	308.5	-3.6944e-05
		309	0.999963	309.5	0
		310	0.999963	310.5	-3.6944e-05
		311	0.999926	311.5	0
		312	0.999926	312.5	-3.6944e-05
		313	0.999889	313.5	-3.6944e-05
		314	0.999852	314.5	-3.6944e-05
		315	0.999815	315.5	-3.6944e-05
		316	0.999778	316.5	0
		317	0.999778	317.5	-7.3888e-05
		318	0.999704	318.5	-3.6944e-05
		319	0.999668	319.5	-0.000147776
		320	0.99952	320.5	-0.000147776
		321	0.999372	321.5	-0.00018472
		322	0.999187	322.5	-7.3888e-05
		323	0.999113	323.5	-0.000110832
		324	0.999003	324.5	-0.000110832
		325	0.998892	325.5	-7.3888e-05
		326	0.998818	326.5	-0.000147776
		327	0.99867	327.5	-0.00018472
		328	0.998485	328.5	-0.00018472
		329	0.998301	329.5	-0.000258608
		330	0.998042	330.5	-0.000258608
		331	0.997783	331.5	-0.000221664
		332	0.997562	332.5	-0.000258608
		333	0.997303	333.5	-0.000480272
		334	0.996823	334.5	-0.00018472
		335	0.996638	335.5	-0.00036944
		336	0.996269	336.5	-0.00036944
		337	0.995899	337.5	-0.000480272
		338	0.995419	338.5	-0.00055416
		339	0.994865	339.5	-0.000628048
		340	0.994237	340.5	-0.000664992
		341	0.993572	341.5	-0.000812768
		342	0.992759	342.5	-0.000849712
		343	0.991909	343.5	-0.000664992
		344	0.991244	344.5	-0.00103443
		345	0.99021	345.5	-0.00132998
		346	0.98888	346.5	-0.00132998
		347	0.98755	347.5	-0.00121915
		348	0.986331	348.5	-0.00140387
		349	0.984927	349.5	-0.00177331
		350	0.983154	350.5	-0.0015147
		351	0.981639	351.5	-0.00181026
		352	0.979829	352.5	-0.00284469
		353	0.976984	353.5	-0.00273386
		354	0.97425	354.5	-0.00332496
		355	0.970925	355.5	-0.00325107
		356	0.967674	356.5	-0.00417467
		357	0.963499	357.5	-0.00424856
		358	0.959251	358.5	-0.00476578
		359	0.954485	359.5	-0.00572632
		360	0.948759	360.5	-0.00561549
		361	0.943143	361.5	-0.00683464
		362	0.936309	362.5	-0.00694547
		363	0.929363	363.5	-0.0070563
		364	0.922307	364.5	-0.00709325
		365	0.915214	365.5	-0.00801685
		366	0.907197	366.5	-0.00864489
		367	0.898552	367.5	-0.00930989
		368	0.889242	368.5	-0.00901433
		369	0.880228	369.5	-0.00975321
		370	0.870474	370.5	-0.0102704
		371	0.860204	371.5	-0.00942072
		372	0.850783	372.5	-0.0100118
		373	0.840771	373.5	-0.00942072
		374	0.831351	374.5	-0.0101227
		375	0.821228	375.5	-0.00901433
		376	0.812214	376.5	-0.00990099
		377	0.802313	377.5	-0.00930989
		378	0.793003	378.5	-0.0106399
		379	0.782363	379.5	-0.00927294
		380	0.77309	380.5	-0.00993793
		381	0.763152	381.5	-0.0101965
		382	0.752956	382.5	-0.00953155
		383	0.743424	383.5	-0.00934683
		384	0.734077	384.5	-0.00908822
		385	0.724989	385.5	-0.00864489
		386	0.716344	386.5	-0.00809073
		387	0.708253	387.5	-0.00768435
		388	0.700569	388.5	-0.00602187
		389	0.694547	389.5	-0.00653909
		390	0.688008	390.5	-0.00701936
		391	0.680989	391.5	-0.00624353
		392	0.674745	392.5	-0.00524605
		393	0.669499	393.5	-0.00472883
		394	0.66477	394.5	-0.00469189
		395	0.660078	395.5	-0.00491355
		396	0.655165	396.5	-0.00417467
		397	0.65099	397.5	-0.00387912
		398	0.647111	398.5	-0.00325107
		399	0.64386	399.5	-0.00387912
		400	0.639981	400.5	-0.00321413
		401	0.636767	401.5	-0.0033619
		402	0.633405	402.5	-0.00251219
		403	0.630893	403.5	-0.00299246
		404	0.6279	404.5	-0.00365746
		405	0.624243	405.5	-0.00306635
		406	0.621176	406.5	-0.0024383
		407	0.618738	407.5	-0.00258608
		408	0.616152	408.5	-0.00225358
		409	0.613898	409.5	-0.0021797
		410	0.611719	410.5	-0.00199498
		411	0.609724	411.5	-0.00225358
		412	0.60747	412.5	-0.00195803
		413	0.605512	413.5	-0.00136693
		414	0.604145	414.5	-0.00229053
		415	0.601855	415.5	-0.0018472
		416	0.600007	416.5	-0.00173637
		417	0.598271	417.5	-0.00173637
		418	0.596535	418.5	-0.00169942
		419	0.594835	419.5	-0.00162554
		420	0.59321	420.5	-0.00203192
		421	0.591178	421.5	-0.00147776
		422	0.5897	422.5	-0.0018472
		423	0.587853	423.5	-0.0009236
		424	0.586929	424.5	-0.00177331
		425	0.585156	425.5	-0.00158859
		426	0.583567	426.5	-0.00195803
		427	0.581609	427.5	-0.00110832
		428	0.580501	428.5	-0.00147776
		429	0.579023	429.5	-0.00103443
		430	0.577989	430.5	-0.00114526
		431	0.576844	431.5	-0.00136693
		432	0.575477	432.5	-0.00140387
		433	0.574073	433.5	-0.00144082
		434	0.572632	434.5	-0.00136693
		435	0.571265	435.5	-0.00118221
		436	0.570083	436.5	-0.00188414
		437	0.568199	437.5	-0.0012561
		438	0.566943	438.5	-0.00158859
		439	0.565354	439.5	-0.00129304
		440	0.564061	440.5	-0.00192109
		441	0.56214	441.5	-0.00110832
		442	0.561031	442.5	-0.00118221
		443	0.559849	443.5	-0.00144082
		444	0.558408	444.5	-0.00110832
		445	0.5573	445.5	-0.00162554
		446	0.555675	446.5	-0.00158859
		447	0.554086	447.5	-0.00118221
		448	0.552904	448.5	-0.00158859
		449	0.551315	449.5	-0.00162554
		450	0.54969	450.5	-0.000812768
		451	0.548877	451.5	-0.000960544
		452	0.547916	452.5	-0.00155165
		453	0.546365	453.5	-0.00155165
		454	0.544813	454.5	-0.00169942
		455	0.543114	455.5	-0.00114526
		456	0.541968	456.5	-0.00110832
		457	0.54086	457.5	-0.00129304
		458	0.539567	458.5	-0.00129304
		459	0.538274	459.5	-0.00132998
		460	0.536944	460.5	-0.00114526
		461	0.535799	461.5	-0.00155165
		462	0.534247	462.5	-0.00173637
		463	0.532511	463.5	-0.0012561
		464	0.531255	464.5	-0.00129304
		465	0.529962	465.5	-0.00121915
		466	0.528742	466.5	-0.00121915
		467	0.527523	467.5	-0.00114526
		468	0.526378	468.5	-0.00107138
		469	0.525307	469.5	-0.00147776
		470	0.523829	470.5	-0.00129304
		471	0.522536	471.5	-0.0015147
		472	0.521021	472.5	-0.00147776
		473	0.519543	473.5	-0.00110832
		474	0.518435	474.5	-0.0015147
		475	0.51692	475.5	-0.00162554
		476	0.515295	476.5	-0.00129304
		477	0.514002	477.5	-0.00118221
		478	0.51282	478.5	-0.00129304
		479	0.511527	479.5	-0.00132998
		480	0.510197	480.5	-0.00110832
		481	0.509088	481.5	-0.00162554
		482	0.507463	482.5	-0.00155165
		483	0.505911	483.5	-0.00147776
		484	0.504433	484.5	-0.00107138
		485	0.503362	485.5	-0.0015147
		486	0.501847	486.5	-0.0012561
		487	0.500591	487.5	-0.00147776
		488	0.499113	488.5	-0.00166248
		489	0.497451	489.5	-0.0012561
		490	0.496195	490.5	-0.00147776
		491	0.494717	491.5	-0.00118221
		492	0.493535	492.5	-0.00181026
		493	0.491725	493.5	-0.00181026
		494	0.489914	494.5	-0.00114526
		495	0.488769	495.5	-0.00114526
		496	0.487624	496.5	-0.00118221
		497	0.486442	497.5	-0.00140387
		498	0.485038	498.5	-0.00107138
		499	0.483966	499.5	-0.00162554
		500	0.482341	500.5	-0.00103443
		501	0.481306	501.5	-0.00147776
		502	0.479829	502.5	-0.00132998
		503	0.478499	503.5	-0.00103443
		504	0.477464	504.5	-0.00136693
		505	0.476097	505.5	-0.000886656
		506	0.475211	506.5	-0.0015147
		507	0.473696	507.5	-0.0015147
		508	0.472181	508.5	-0.00140387
		509	0.470777	509.5	-0.00114526
		510	0.469632	510.5	-0.00147776
		511	0.468154	511.5	-0.0009236
		512	0.467231	512.5	-0.00103443
		513	0.466196	513.5	-0.00166248
		514	0.464534	514.5	-0.00107138
		515	0.463462	515.5	-0.00129304
		516	0.462169	516.5	-0.00118221
		517	0.460987	517.5	-0.00114526
		518	0.459842	518.5	-0.00129304
		519	0.458549	519.5	-0.00140387
		520	0.457145	520.5	-0.00162554
		521	0.455519	521.5	-0.00114526
		522	0.454374	522.5	-0.00114526
		523	0.453229	523.5	-0.0009236
		524	0.452305	524.5	-0.00158859
		525	0.450717	525.5	-0.00169942
		526	0.449017	526.5	-0.00107138
		527	0.447946	527.5	-0.00162554
		528	0.44632	528.5	-0.00166248
		529	0.444658	529.5	-0.00144082
		530	0.443217	530.5	-0.00107138
		531	0.442146	531.5	-0.00114526
		532	0.441	532.5	-0.00144082
		533	0.43956	533.5	-0.00169942
		534	0.43786	534.5	-0.00144082
		535	0.436419	535.5	-0.000960544
		536	0.435459	536.5	-0.00181026
		537	0.433649	537.5	-0.00158859
		538	0.43206	538.5	-0.00136693
		539	0.430693	539.5	-0.00132998
		540	0.429363	540.5	-0.00118221
		541	0.428181	541.5	-0.00103443
		542	0.427146	542.5	-0.00140387
		543	0.425743	543.5	-0.00132998
		544	0.424413	544.5	-0.0012561
		545	0.423156	545.5	-0.00118221
		546	0.421974	546.5	-0.00140387
		547	0.42057	547.5	-0.0012561
		548	0.419314	548.5	-0.00118221
		549	0.418132	549.5	-0.0015147
		550	0.416617	550.5	-0.00129304
		551	0.415324	551.5	-0.00118221
		552	0.414142	552.5	-0.00147776
		553	0.412664	553.5	-0.00132998
		554	0.411334	554.5	-0.00103443
		555	0.4103	555.5	-0.00140387
		556	0.408896	556.5	-0.0012561
		557	0.40764	557.5	-0.00114526
		558	0.406495	558.5	-0.000960544
		559	0.405534	559.5	-0.00132998
		560	0.404204	560.5	-0.00166248
		561	0.402542	561.5	-0.00136693
		562	0.401175	562.5	-0.00155165
		563	0.399623	563.5	-0.00136693
		564	0.398256	564.5	-0.00166248
		565	0.396594	565.5	-0.00147776
		566	0.395116	566.5	-0.00132998
		567	0.393786	567.5	-0.000960544
		568	0.392825	568.5	-0.00110832
		569	0.391717	569.5	-0.00107138
		570	0.390646	570.5	-0.00136693
		571	0.389279	571.5	-0.00132998
		572	0.387949	572.5	-0.00144082
		573	0.386508	573.5	-0.00114526
		574	0.385363	574.5	-0.00132998
		575	0.384033	575.5	-0.00121915
		576	0.382814	576.5	-0.00144082
		577	0.381373	577.5	-0.00144082
		578	0.379932	578.5	-0.0015147
		579	0.378417	579.5	-0.00195803
		580	0.376459	580.5	-0.00132998
		581	0.375129	581.5	-0.00144082
		582	0.373688	582.5	-0.00155165
		583	0.372137	583.5	-0.000960544
		584	0.371176	584.5	-0.0015147
		585	0.369662	585.5	-0.00173637
		586	0.367925	586.5	-0.00140387
		587	0.366521	587.5	-0.00107138
		588	0.36545	588.5	-0.00110832
		589	0.364342	589.5	-0.0012561
		590	0.363086	590.5	-0.00129304
		591	0.361793	591.5	-0.00132998
		592	0.360463	592.5	-0.00129304
		593	0.359169	593.5	-0.00110832
		594	0.358061	594.5	-0.00140387
		595	0.356657	595.5	-0.00140387
		596	0.355253	596.5	-0.00132998
		597	0.353923	597.5	-0.00140387
		598	0.35252	598.5	-0.0015147
		599	0.351005	599.5	-0.00132998
		600	0.349675	600.5	-0.0012561
		601	0.348419	601.5	-0.00158859
		602	0.34683	602.5	-0.00140387
		603	0.345426	603.5	-0.0015147
		604	0.343912	604.5	-0.000997488
		605	0.342914	605.5	-0.000812768
		606	0.342101	606.5	-0.00114526
		607	0.340956	607.5	-0.00114526
		608	0.339811	608.5	-0.0012561
		609	0.338555	609.5	-0.00110832
		610	0.337446	610.5	-0.00140387
		611	0.336043	611.5	-0.0009236
		612	0.335119	612.5	-0.000960544
		613	0.334158	613.5	-0.00103443
		614	0.333124	614.5	-0.00110832
		615	0.332016	615.5	-0.00121915
		616	0.330797	616.5	-0.00110832
		617	0.329688	617.5	-0.00107138
		618	0.328617	618.5	-0.000997488
		619	0.327619	619.5	-0.00118221
		620	0.326437	620.5	-0.00114526
		621	0.325292	621.5	-0.000775824
		622	0.324516	622.5	-0.0015147
		623	0.323001	623.5	-0.00107138
		624	0.32193	624.5	-0.00118221
		625	0.320748	625.5	-0.00114526
		626	0.319602	626.5	-0.00103443
		627	0.318568	627.5	-0.000997488
		628	0.317571	628.5	-0.00107138
		629	0.316499	629.5	-0.000997488
		630	0.315502	630.5	-0.0012561
		631	0.314246	631.5	-0.00114526
		632	0.3131	632.5	-0.00107138
		633	0.312029	633.5	-0.000960544
		634	0.311068	634.5	-0.00110832
		635	0.30996	635.5	-0.000849712
		636	0.30911	636.5	-0.0009236
		637	0.308187	637.5	-0.000849712
		638	0.307337	638.5	-0.00107138
		639	0.306266	639.5	-0.000775824
		640	0.30549	640.5	-0.00107138
		641	0.304419	641.5	-0.00132998
		642	0.303089	642.5	-0.000960544
		643	0.302128	643.5	-0.00110832
		644	0.30102	644.5	-0.000886656
		645	0.300133	645.5	-0.000886656
		646	0.299246	646.5	-0.000997488
		647	0.298249	647.5	-0.00107138
		648	0.297177	648.5	-0.000812768
		649	0.296365	649.5	-0.00114526
		650	0.295219	650.5	-0.0009236
		651	0.294296	651.5	-0.00103443
		652	0.293261	652.5	-0.000812768
		653	0.292449	653.5	-0.00110832
		654	0.29134	654.5	-0.000960544
		655	0.29038	655.5	-0.00110832
		656	0.289271	656.5	-0.000812768
		657	0.288459	657.5	-0.000775824
		658	0.287683	658.5	-0.00114526
		659	0.286538	659.5	-0.000849712
		660	0.285688	660.5	-0.00136693
		661	0.284321	661.5	-0.00129304
		662	0.283028	662.5	-0.000849712
		663	0.282178	663.5	-0.00114526
		664	0.281033	664.5	-0.00118221
		665	0.279851	665.5	-0.000664992
		666	0.279186	666.5	-0.000775824
		667	0.27841	667.5	-0.000628048
		668	0.277782	668.5	-0.000849712
		669	0.276932	669.5	-0.000775824
		670	0.276156	670.5	-0.000591104
		671	0.275565	671.5	-0.000701936
		672	0.274863	672.5	-0.000849712
		673	0.274014	673.5	-0.000960544
		674	0.273053	674.5	-0.000997488
		675	0.272056	675.5	-0.000886656
		676	0.271169	676.5	-0.00110832
		677	0.270061	677.5	-0.000960544
		678	0.2691	678.5	-0.000701936
		679	0.268398	679.5	-0.000997488
		680	0.267401	680.5	-0.000775824
		681	0.266625	681.5	-0.000628048
		682	0.265997	682.5	-0.00073888
		683	0.265258	683.5	-0.000701936
		684	0.264556	684.5	-0.00110832
		685	0.263448	685.5	-0.00107138
		686	0.262376	686.5	-0.00103443
		687	0.261342	687.5	-0.00103443
		688	0.260307	688.5	-0.00073888
		689	0.259568	689.5	-0.000997488
		690	0.258571	690.5	-0.00055416
		691	0.258017	691.5	-0.000591104
		692	0.257426	692.5	-0.00055416
		693	0.256872	693.5	-0.000960544
		694	0.255911	694.5	-0.000480272
		695	0.255431	695.5	-0.000664992
		696	0.254766	696.5	-0.000886656
		697	0.253879	697.5	-0.00107138
		698	0.252808	698.5	-0.000628048
		699	0.25218	699.5	-0.0009236
		700	0.251256	700.5	-0.0009236
		701	0.250332	701.5	-0.000701936
		702	0.249631	702.5	-0.000849712
		703	0.248781	703.5	-0.000812768
		704	0.247968	704.5	-0.000628048
		705	0.24734	705.5	-0.00055416
		706	0.246786	706.5	-0.000849712
		707	0.245936	707.5	-0.0009236
		708	0.245013	708.5	-0.000886656
		709	0.244126	709.5	-0.000997488
		710	0.243128	710.5	-0.000849712
		711	0.242279	711.5	-0.00136693
		712	0.240912	712.5	-0.000591104
		713	0.240321	713.5	-0.000664992
		714	0.239656	714.5	-0.000701936
		715	0.238954	715.5	-0.000664992
		716	0.238289	716.5	-0.000775824
		717	0.237513	717.5	-0.000628048
		718	0.236885	718.5	-0.000812768
		719	0.236072	719.5	-0.0009236
		720	0.235149	720.5	-0.00055416
		721	0.234594	721.5	-0.00055416
		722	0.23404	722.5	-0.000960544
		723	0.23308	723.5	-0.00073888
		724	0.232341	724.5	-0.000775824
		725	0.231565	725.5	-0.00055416
		726	0.231011	726.5	-0.000628048
		727	0.230383	727.5	-0.000628048
		728	0.229755	728.5	-0.00073888
		729	0.229016	729.5	-0.000701936
		730	0.228314	730.5	-0.000664992
		731	0.227649	731.5	-0.000591104
		732	0.227058	732.5	-0.000701936
		733	0.226356	733.5	-0.000628048
		734	0.225728	734.5	-0.000664992
		735	0.225063	735.5	-0.000960544
		736	0.224102	736.5	-0.000664992
		737	0.223437	737.5	-0.000664992
		738	0.222772	738.5	-0.000812768
		739	0.22196	739.5	-0.00073888
		740	0.221221	740.5	-0.000664992
		741	0.220556	741.5	-0.000628048
		742	0.219928	742.5	-0.000849712
		743	0.219078	743.5	-0.000849712
		744	0.218228	744.5	-0.000517216
		745	0.217711	745.5	-0.000701936
		746	0.217009	746.5	-0.000332496
		747	0.216677	747.5	-0.000295552
		748	0.216381	748.5	-0.000701936
		749	0.215679	749.5	-0.000591104
		750	0.215088	750.5	-0.000628048
		751	0.21446	751.5	-0.00055416
		752	0.213906	752.5	-0.000775824
		753	0.21313	753.5	-0.000664992
		754	0.212465	754.5	-0.00073888
		755	0.211726	755.5	-0.000701936
		756	0.211024	756.5	-0.000664992
		757	0.210359	757.5	-0.000443328
		758	0.209916	758.5	-0.000701936
		759	0.209214	759.5	-0.00055416
		760	0.20866	760.5	-0.000591104
		761	0.208069	761.5	-0.000406384
		762	0.207662	762.5	-0.000628048
		763	0.207034	763.5	-0.000406384
		764	0.206628	764.5	-0.000886656
		765	0.205741	765.5	-0.00055416
		766	0.205187	766.5	-0.000406384
		767	0.204781	767.5	-0.000591104
		768	0.204189	768.5	-0.000591104
		769	0.203598	769.5	-0.00055416
		770	0.203044	770.5	-0.000701936
		771	0.202342	771.5	-0.000517216
		772	0.201825	772.5	-0.00055416
		773	0.201271	773.5	-0.000701936
		774	0.200569	774.5	-0.00055416
		775	0.200015	775.5	-0.000443328
		776	0.199571	776.5	-0.000775824
		777	0.198796	777.5	-0.000406384
		778	0.198389	778.5	-0.000443328
		779	0.197946	779.5	-0.00073888
		780	0.197207	780.5	-0.00103443
		781	0.196173	781.5	-0.000517216
		782	0.195655	782.5	-0.000443328
		783	0.195212	783.5	-0.000591104
		784	0.194621	784.5	-0.00036944
		785	0.194252	785.5	-0.00055416
		786	0.193697	786.5	-0.000517216
		787	0.19318	787.5	-0.00055416
		788	0.192626	788.5	-0.000701936
		789	0.191924	789.5	-0.000480272
		790	0.191444	790.5	-0.00073888
		791	0.190705	791.5	-0.000812768
		792	0.189892	792.5	-0.000332496
		793	0.18956	793.5	-0.00036944
		794	0.18919	794.5	-0.000258608
		795	0.188932	795.5	-0.000701936
		796	0.18823	796.5	-0.000701936
		797	0.187528	797.5	-0.00055416
		798	0.186974	798.5	-0.000517216
		799	0.186456	799.5	-0.00036944
		800	0.186087	800.5	-0.00073888
		801	0.185348	801.5	-0.000332496
		802	0.185016	802.5	-0.000443328
		803	0.184572	803.5	-0.00036944
		804	0.184203	804.5	-0.000332496
		805	0.18387	805.5	-0.000517216
		806	0.183353	806.5	-0.000406384
		807	0.182947	807.5	-0.000332496
		808	0.182614	808.5	-0.000664992
		809	0.181949	809.5	-0.000664992
		810	0.181284	810.5	-0.000406384
		811	0.180878	811.5	-0.00036944
		812	0.180508	812.5	-0.00055416
		813	0.179954	813.5	-0.000443328
		814	0.179511	814.5	-0.000517216
		815	0.178994	815.5	-0.000517216
		816	0.178476	816.5	-0.000664992
		817	0.177811	817.5	-0.00073888
		818	0.177073	818.5	-0.00055416
		819	0.176518	819.5	-0.000517216
		820	0.176001	820.5	-0.000701936
		821	0.175299	821.5	-0.000406384
		822	0.174893	822.5	-0.00036944
		823	0.174523	823.5	-0.00036944
		824	0.174154	824.5	-0.00036944
		825	0.173785	825.5	-0.000406384
		826	0.173378	826.5	-0.00036944
		827	0.173009	827.5	-0.00055416
		828	0.172455	828.5	-0.000443328
		829	0.172011	829.5	-0.00036944
		830	0.171642	830.5	-0.00036944
		831	0.171272	831.5	-0.000517216
		832	0.170755	832.5	-0.000664992
		833	0.17009	833.5	-0.000443328
		834	0.169647	834.5	-0.00055416
		835	0.169093	835.5	-0.000258608
		836	0.168834	836.5	-0.00036944
		837	0.168465	837.5	-0.000591104
		838	0.167874	838.5	-0.000406384
		839	0.167467	839.5	-0.000332496
		840	0.167135	840.5	-0.000591104
		841	0.166544	841.5	-0.000406384
		842	0.166137	842.5	-0.000295552
		843	0.165842	843.5	-0.000258608
		844	0.165583	844.5	-0.000480272
		845	0.165103	845.5	-0.000480272
		846	0.164622	846.5	-0.00018472
		847	0.164438	847.5	-0.000406384
		848	0.164031	848.5	-0.000258608
		849	0.163773	849.5	-0.000295552
		850	0.163477	850.5	-0.000480272
		851	0.162997	851.5	-0.000443328
		852	0.162554	852.5	-0.000406384
		853	0.162147	853.5	-0.00018472
		854	0.161962	854.5	-0.000406384
		855	0.161556	855.5	-0.000443328
		856	0.161113	856.5	-0.000258608
		857	0.160854	857.5	-0.00055416
		858	0.1603	858.5	-0.000591104
		859	0.159709	859.5	-0.00018472
		860	0.159524	860.5	-0.000258608
		861	0.159266	861.5	-0.000295552
		862	0.15897	862.5	-0.000664992
		863	0.158305	863.5	-0.000406384
		864	0.157899	864.5	-0.000406384
		865	0.157492	865.5	-0.000295552
		866	0.157197	866.5	-0.000517216
		867	0.156679	867.5	-0.000258608
		868	0.156421	868.5	-0.000517216
		869	0.155904	869.5	-0.00036944
		870	0.155534	870.5	-0.000332496
		871	0.155202	871.5	-0.000221664
		872	0.15498	872.5	-0.00018472
		873	0.154795	873.5	-0.00018472
		874	0.154611	874.5	-0.000443328
		875	0.154167	875.5	-0.00036944
		876	0.153798	876.5	-0.000258608
		877	0.153539	877.5	-0.00036944
		878	0.15317	878.5	-0.000517216
		879	0.152653	879.5	-0.000406384
		880	0.152246	880.5	-0.000443328
		881	0.151803	881.5	-0.00018472
		882	0.151618	882.5	-0.000332496
		883	0.151286	883.5	-0.000332496
		884	0.150953	884.5	-0.000517216
		885	0.150436	885.5	-0.00055416
		886	0.149882	886.5	-0.000332496
		887	0.149549	887.5	-0.000110832
		888	0.149438	888.5	-0.000258608
		889	0.14918	889.5	-0.000221664
		890	0.148958	890.5	-0.00036944
		891	0.148589	891.5	-0.000517216
		892	0.148072	892.5	-0.00018472
		893	0.147887	893.5	-0.000110832
		894	0.147776	894.5	-0.000295552
		895	0.14748	895.5	-0.000443328
		896	0.147037	896.5	-0.00055416
		897	0.146483	897.5	-0.00036944
		898	0.146113	898.5	-0.000295552
		899	0.145818	899.5	-0.000258608
		900	0.145559	900.5	-0.000295552
		901	0.145264	901.5	-0.000332496
		902	0.144931	902.5	-0.000443328
		903	0.144488	903.5	-0.00036944
		904	0.144119	904.5	-0.00055416
		905	0.143564	905.5	-0.000147776
		906	0.143417	906.5	-0.00036944
		907	0.143047	907.5	-0.00036944
		908	0.142678	908.5	-0.000221664
		909	0.142456	909.5	-0.000332496
		910	0.142124	910.5	-0.000332496
		911	0.141791	911.5	-0.000443328
		912	0.141348	912.5	-0.000221664
		913	0.141126	913.5	-0.000332496
		914	0.140794	914.5	-0.000443328
		915	0.14035	915.5	-0.00018472
		916	0.140166	916.5	-0.000258608
		917	0.139907	917.5	-0.000258608
		918	0.139648	918.5	-0.000258608
		919	0.13939	919.5	-0.000443328
		920	0.138946	920.5	-0.000517216
		921	0.138429	921.5	-0.000332496
		922	0.138097	922.5	-0.000295552
		923	0.137801	923.5	-0.000332496
		924	0.137469	924.5	-0.000332496
		925	0.137136	925.5	-0.000147776
		926	0.136988	926.5	-0.000258608
		927	0.13673	927.5	-0.000628048
		928	0.136102	928.5	-0.00018472
		929	0.135917	929.5	-0.000221664
		930	0.135695	930.5	-0.00036944
		931	0.135326	931.5	-0.00018472
		932	0.135141	932.5	-0.000406384
		933	0.134735	933.5	-0.000295552
		934	0.134439	934.5	-0.000221664
		935	0.134218	935.5	-0.000332496
		936	0.133885	936.5	-0.000258608
		937	0.133626	937.5	-0.000295552
		938	0.133331	938.5	-0.000332496
		939	0.132998	939.5	-0.000406384
		940	0.132592	940.5	-7.3888e-05
		941	0.132518	941.5	-0.000332496
		942	0.132186	942.5	-0.000295552
		943	0.13189	943.5	-0.00036944
		944	0.131521	944.5	-0.000517216
		945	0.131003	945.5	-0.000480272
		946	0.130523	946.5	-0.000221664
		947	0.130301	947.5	-0.00036944
		948	0.129932	948.5	-0.000332496
		949	0.1296	949.5	-0.000221664
		950	0.129378	950.5	-0.000332496
		951	0.129045	951.5	-0.00036944
		952	0.128676	952.5	-0.000332496
		953	0.128343	953.5	-0.000443328
		954	0.1279	954.5	-0.000332496
		955	0.127568	955.5	-0.00018472
		956	0.127383	956.5	-0.000295552
		957	0.127087	957.5	-0.000295552
		958	0.126792	958.5	-0.000295552
		959	0.126496	959.5	-0.000480272
		960	0.126016	960.5	-0.000443328
		961	0.125573	961.5	-0.000110832
		962	0.125462	962.5	-0.000332496
		963	0.125129	963.5	-0.000480272
		964	0.124649	964.5	-0.000332496
		965	0.124317	965.5	-0.00018472
		966	0.124132	966.5	-0.000258608
		967	0.123873	967.5	-0.000295552
		968	0.123578	968.5	-0.000517216
		969	0.12306	969.5	-0.000406384
		970	0.122654	970.5	-0.000258608
		971	0.122395	971.5	-0.000443328
		972	0.121952	972.5	-0.000258608
		973	0.121694	973.5	-0.000221664
		974	0.121472	974.5	-0.00018472
		975	0.121287	975.5	-0.00018472
		976	0.121102	976.5	-0.000406384
		977	0.120696	977.5	-0.000332496
		978	0.120364	978.5	-0.000295552
		979	0.120068	979.5	-0.000406384
		980	0.119662	980.5	-0.000258608
		981	0.119403	981.5	-0.000258608
		982	0.119144	982.5	-0.00018472
		983	0.11896	983.5	-0.00018472
		984	0.118775	984.5	-0.00018472
		985	0.11859	985.5	-0.000221664
		986	0.118369	986.5	-0.00018472
		987	0.118184	987.5	-0.000332496
		988	0.117851	988.5	-0.000147776
		989	0.117704	989.5	-3.6944e-05
		990	0.117667	990.5	-0.000406384
		991	0.11726	991.5	-0.00018472
		992	0.117076	992.5	-0.00018472
		993	0.116891	993.5	-0.00018472
		994	0.116706	994.5	-0.00036944
		995	0.116337	995.5	-0.000147776
		996	0.116189	996.5	-0.00018472
		997	0.116004	997.5	-0.000332496
		998	0.115672	998.5	-0.000110832
		999	0.115561	999.5	-0.000591104
		1000	0.11497	1000.5	-0.000258608

[truncated: 3 more sheets: Supplementary Figure 2A, Supplementary Figure 2B, Supplementary Figure 2C]
